# Supplementary material for: The major trimeric antenna complexes serve as a site for qH-energy dissipation in plants
Source: J Biol Chem. 2022 Sep 22;298(11):102519. doi: 10.1016/j.jbc.2022.102519 (PMC9615032; doi:10.1016/j.jbc.2022.102519)
Supplement: Source Data [file mmc2.xlsx]

## Sheet: Figure 1
Figure 1a	Average chlorophyll fluorescence lifetimes									Figure 1b	Average chlorophyll fluorescence lifetimes
Leaves		cold HL		cold HL		cold HL				Thylakoids		cold HL		cold HL		cold HL
	soq1	soq1	WT	WT	soq1 roqh1 lcnp	soq1 roqh1 lcnp	soq1 roqh1				soq1	soq1	WT	WT	soq1 roqh1 lcnp	soq1 roqh1 lcnp	soq1 roqh1
	1.51255	0.106678	1.52357	0.332806	1.28309	0.394586	0.0704859				1.26373	0.408517	1.10732	0.703692	1.07546	0.636412	0.180912
	1.51304	0.131058	1.43095	0.236662	1.57675	0.372529	0.0745019				1.1762	0.36565	1.0865	0.636489	0.995847	0.599998	0.18496
	1.51682	0.123387	1.47934	0.45855	1.43953	0.448284	0.105685				1.04571	0.35269	1.0093	0.592407	0.971768	0.572132	0.181886
	1.47152	0.129801	1.54942	0.497859	1.39288	0.400302	0.102704				1.01697	0.271733	1.27676	0.696347	1.2024	0.611884
		0.129933		0.320126		0.406598	0.0895707				1.30533	0.260406	1.18406	0.666466	1.12103	0.590584
		0.127388		0.270755		0.437795	0.107511				1.26351	0.260567	1.0587	0.656305	1.05497	0.566617
		0.111491		0.302422		0.454418	0.0654838				1.22204	0.268113	1.27062	0.706084	1.16718	0.637317
		0.118789		0.295421		0.442163	0.0921862				1.34788	0.261561	1.1373	0.666862	1.16576	0.611131
		0.115327		0.287159		0.607599	0.111417				1.26059	0.249931	1.10886	0.656533	1.14192	0.614167
		0.127835		0.256816		0.439304	0.117029				1.24651
		0.154957		0.290023		0.742346	0.0930829			Overall Avg	1.21485	0.299908	1.13771	0.664576	1.09959	0.604471	0.182586
		0.146963		0.276197		0.680018	0.09999			StDev	0.107002	0.0589332	0.091008	0.0360581	0.0801904	0.02496	0.00211284
		0.123939		0.384985		0.428408	0.148547
		0.111448		0.273508		0.479536	0.129553			Data 1: Standard Growth Conditions (non-treated)
				0.555958		0.367196	0.112705			soq1	Replicate	A1	t1	A2	t2	A3	t3	tavg
				0.46931		0.397723	0.131979			1	1	2204	0.0851	1889.5	0.7439	5202	2.02624	1.30533
							0.129009			1	2	2144	0.0747	1873.5	0.7343	4710.6	2.01506	1.26351
Overall Avg	1.50348	0.125642	1.49582	0.344285	1.42306	0.468675	0.104791			1	3	2150	0.08	1994.7	0.7788	4342.7	1.99104	1.22204
StDev	0.0213938	0.0133289	0.0520315	0.0980079	0.121651	0.110252	0.0227929			2	1	1847	0.0922	1897.6	0.7582	4918	2.04699	1.34788
										2	2	1923	0.0897	1954.2	0.7785	4484.8	1.97272	1.26059
Data 1: Standard Growth Conditions (non-treated)										2	3	1934	0.1035	2228.8	0.8123	4552.1	1.94472	1.24651
soq1	leaf	A1	t1	A2	t2	A3	t3	tavg
	1	938	0.1051	1948.1	0.7846	4970.4	2.06348	1.51255		soq1 roqh1 lcnp	Replicate	A1	t1	A2	t2	A3	t3	tavg
	2	1092	0.1273	2092.4	0.8655	4782.2	2.1128	1.51304		1	1	2156	0.0853	2194.5	0.708	4948.6	1.90835	1.2024
	3	1976.9	0.7877	858	0.1276	5051.1	2.03816	1.51682		1	2	1935	0.0845	2160.6	0.7118	4065.7	1.83183	1.12103
	4	1142	0.1325	2088.6	0.9258	4355.5	2.0843	1.47152		1	3	2088	0.0894	2408.4	0.7137	3953.7	1.77279	1.05497
										2	1	2104	0.08	1818.7	0.7106	4267.4	1.8978	1.16718
soq1 roqh1 lcnp	leaf	A1	t1	A2	t2	A3	t3	tavg		2	2	1817	0.0794	1647.5	0.6932	3828.7	1.88466	1.16576
	1	1401	0.157	2197.6	0.9966	3273.3	1.9574	1.28309		2	3	2176	0.0929	1970.1	0.7251	4427.3	1.84299	1.14192
	2	286	0.149	2627.6	0.8418	4999.4	2.04471	1.57675
	3	995	0.1606	2082.1	0.881	4243.2	2.0135	1.43953		WT	Replicate	A1	t1	A2	t2	A3	t3	tavg
	4	1161	0.1495	2041.4	0.9141	3982.3	2.0008	1.39288		1	1	2126	0.083	1571.3	0.7497	4194.5	2.07927	1.27676
										1	2	2231	0.0855	1905.8	0.8029	3835.7	2.0124	1.18406
WT	leaf	A1	t1	A2	t2	A3	t3	tavg		1	3	3658	0.08256	3315.6	0.8029	5082.8	1.92807	1.0587
	1	1199	0.1744	2287.8	0.9768	4507.2	2.16	1.52357		2	1	2368	0.0759	1864.1	0.724	4791.3	2.07376	1.27062
	2	1321	0.1377	1892.8	0.9442	3880.1	2.1087	1.43095		2	2	2978	0.0915	2943.1	0.8319	4773.7	1.97799	1.1373
	3	1112	0.1513	1740.1	0.8705	3891.3	2.1311	1.47934		2	3	2578	0.0863	2431.7	0.7896	4048.8	1.9517	1.10886
	4	919	0.1259	1976.7	0.8322	4997.4	2.09489	1.54942
										Data 2: Standard Growth Conditions (non-treated)
Data 2: Standard Growth Conditions (non-treated)										soq1	Replicate	A1	t1	A2	t2	A3	t3	tavg
soq1 roqh1	leaf	A1	t1	A2	t2	A3	t3	tavg			1	2241	0.084	1695.1	0.7818	4591.9	2.01738	1.26373
	1	8723	0.04431	3895.5	0.11808	77.6	0.6237	0.0704859			2	2065	0.0873	1976.4	0.852	3773.9	1.9418	1.1762
	2	6574	0.04658	3353.4	0.11869	65.31	0.6162	0.0745019			3	2247	0.0899	2650.4	0.9068	3068.2	1.8657	1.04571
	3	7367	0.06425	3952.2	0.17264	73.2	0.6608	0.105685			4	2481	0.0891	2744	0.9115	3016	1.8762	1.01697
	4	9771	0.07152	3605.7	0.1794	37.44	0.8548	0.102704
	5	9156	0.06236	3079.7	0.15971	51.76	0.7297	0.0895707		soq1 roqh1 lcnp	Replicate	A1	t1	A2	t2	A3	t3	tavg
	6	8062	0.06924	4303.7	0.17229	40.93	0.8343	0.107511			1	2423	0.0922	2240.2	0.7519	3991.8	1.85387	1.07546
	7	7847	0.03926	3960.4	0.10774	74.41	0.5819	0.0654838			2	2335	0.0804	2276.2	0.7305	3473.6	1.7851	0.995847
	8	8599	0.06247	3218.3	0.16207	40.96	0.8398	0.0921862			3	2459	0.0857	2475.5	0.7668	3288.2	1.7887	0.971768
	9	7710	0.06697	4502.9	0.17651	94.2	0.6377	0.111417
	10	7152	0.07612	3081.9	0.20084	54.66	0.7442	0.117029		WT	Replicate	A1	t1	A2	t2	A3	t3	tavg
	11	9574	0.06483	3136.1	0.16726	58.56	0.7397	0.0930829			1	2776	0.0865	2712.9	0.7981	4257.8	1.9699	1.10732
	12	8255	0.06558	3547.5	0.17047	54.45	0.7249	0.09999			2	4094	0.09195	3939.7	0.8132	5802.5	1.97378	1.0865
	13	5560	0.07897	4265.1	0.22353	135.5	0.6433	0.148547			3	3249	0.09086	3453.5	0.823	3880	1.9442	1.0093
	14	5240	0.08145	2568	0.2163	42.63	0.8168	0.129553
	1 from data 1	7525	0.07694	3385.3	0.18439	29.62	1.006	0.112705		soq1 roqh1	Replicate	A1	t1	A2	t2	A3	t3	tavg
	2 from data 1	6644	0.08112	4064.8	0.20515	42.2	1.0912	0.131979			1	5439	0.09392	2634.5	0.30618	62.5	2.471	0.180912
	7 from data 1	7158	0.06952	5005	0.20329	56.69	1.0823	0.129009			2	6602	0.10168	2944.1	0.31413	72.63	2.519	0.18496
											3	5847	0.09852	2567.6	0.31382	61.77	2.589	0.181886
Data 3: cold HL treatment (6 hours)
soq1	leaf	A1	t1	A2	t2	A3	t3	tavg		Data 3: cold HL treatment (6 hours)
	2	2729.6	0.19467	65.24	0.8552	6903	0.06481	0.106678		soq1	Replicate	A1	t1	A2	t2	A3	t3	tavg
	3	3829.6	0.21802	81.1	0.7774	6344	0.0703	0.131058		1	1	5931	0.09228	3896.7	0.37326	566	1.4532	0.271733
	4	5340	0.06451	3473.5	0.19862	102.8	0.6397	0.123387		1	2	7649	0.09078	4655.8	0.37921	597	1.5072	0.260406
	5	6354	0.08288	2708.1	0.22732	49.54	0.8171	0.129801		1	3	5997	0.09187	3894.3	0.37179	487.3	1.4478	0.260567
	6	6559	0.08062	2844.4	0.23198	40.32	0.9528	0.129933		2	1	6443	0.09471	3831.3	0.38719	532.7	1.509	0.268113
	8	5666	0.07495	2786.3	0.21979	57.59	0.816	0.127388		2	2	6731	0.09454	3881.3	0.39435	483.1	1.5218	0.261561
	9	6395	0.06285	3012.3	0.19469	92.37	0.7658	0.111491		2	3	6286	0.08275	4157.4	0.36139	499.1	1.4271	0.249931
	10	6964	0.06885	2657.7	0.22412	90.66	0.867	0.118789
	11	6355	0.06684	3155.6	0.19535	92.5	0.7166	0.115327		soq1 roqh1 lcnp	Replicate	A1	t1	A2	t2	A3	t3	tavg
	12	6061	0.07579	2833.4	0.21917	83.23	0.8086	0.127835		1	1	3613	0.09041	5283.7	0.64969	1950.1	1.4756	0.611884
	13	5348	0.07746	2937.1	0.24696	233.6	0.7724	0.154957		1	2	3425	0.08951	5113.7	0.64259	1618.9	1.4864	0.590584
	14	6170	0.0761	3815	0.23042	193.5	0.7611	0.146963		1	3	3562	0.08779	5391.8	0.63406	1468.4	1.4805	0.566617
	15	5717	0.06947	2571.6	0.2158	111.4	0.7987	0.123939		2	1	3690	0.10299	6456.5	0.64918	2210.3	1.4947	0.637317
	16	6411	0.06048	3203.8	0.1976	78.6	0.757	0.111448		2	2	3857	0.09234	6514.1	0.63508	2121.7	1.4807	0.611131
										2	3	3554	0.10823	6105	0.66178	1617.7	1.546	0.614167
WT	leaf	A1	t1	A2	t2	A3	t3	tavg
	1	4579	0.10826	3715.2	0.47434	584.9	1.1917	0.332806		WT	Replicate	A1	t1	A2	t2	A3	t3	tavg
	2	5712	0.10078	2454.9	0.41414	394.5	1.0997	0.236662		1	1	3117	0.09427	3475.8	0.6824	2018.5	1.6501	0.696347
	3	2976	0.11886	3530.9	0.53459	925.2	1.261	0.45855		1	2	3621	0.09093	3925.2	0.6613	2212.4	1.6176	0.666466
	4	2580	0.11227	3825.1	0.54817	1092.5	1.2323	0.497859		1	3	3338	0.09572	3782.9	0.66696	1927.3	1.6063	0.656305
	5	4559	0.10929	2758.7	0.47159	632.2	1.1796	0.320126		2	1	3318	0.09771	3977.6	0.6642	2378	1.625	0.706084
	6	4775	0.095	2456.5	0.4077	667.9	1.0236	0.270755		2	2	3347	0.0943	4176.7	0.66063	2036.4	1.6207	0.666862
	7	5151	0.10243	3111.9	0.44447	731.6	1.1063	0.302422		2	3	3182	0.1039	3852.5	0.67219	1762	1.6203	0.656533
	8	4759	0.05286	2787.1	0.4337	1057.3	1.0227	0.295421
	9	4592	0.10161	2493.6	0.42023	646.6	1.0917	0.287159		Data 4: cold HL treatment (6 hours)
	10	5201	0.09511	2697.1	0.40258	576.9	1.0332	0.256816		soq1	Replicate	A1	t1	A2	t2	A3	t3	tavg
	11	5412	0.10137	3231.6	0.41093	829.1	1.0502	0.290023			1	5428	0.10873	3408.4	0.52411	976	1.6721	0.408517
	12	6226	0.08899	3899.4	0.40154	937.9	0.9978	0.276197			2	4513	0.11437	2839.4	0.50924	599	1.5782	0.36565
	13	4096	0.10362	3197.1	0.49383	1024.8	1.17	0.384985			3	4765	0.11505	3077.5	0.5025	548.5	1.5766	0.35269
	14	4867	0.08098	2595.7	0.39297	823.1	1.0352	0.273508
	15	2547	0.1158	3507.9	0.59697	1363.6	1.2726	0.555958		soq1 roqh1 lcnp	Replicate	A1	t1	A2	t2	A3	t3	tavg
	16	2644	0.10105	3440.5	0.51558	1156.3	1.1737	0.46931			1	3299	0.10275	4848	0.67507	1670.2	1.5783	0.636412
											2	3447	0.10675	5124.8	0.66702	1350	1.605	0.599998
soq1 roqh1 lcnp	leaf	A1	t1	A2	t2	A3	t3	tavg			3	3318	0.11097	4946.1	0.66027	1036.3	1.628	0.572132
	1	3413	0.11792	4327.8	0.49836	645.3	1.1619	0.394586
	2	2756	0.10728	3293.1	0.46381	569	1.129	0.372529		WT	Replicate	A1	t1	A2	t2	A3	t3	tavg
	3	3184	0.11891	4395.3	0.50749	1113.2	1.1566	0.448284			1	3559	0.09913	3578.7	0.6879	2286.8	1.6693	0.703692
	4	2762	0.11304	4447	0.47426	737	1.0306	0.400302			2	3634	0.10171	3893.8	0.69878	1647.6	1.6688	0.636489
	5	3003	0.10744	4237.8	0.50023	685.4	1.1384	0.406598			3	3611	0.10325	3824	0.67838	1357.5	1.6514	0.592407
	6	2961	0.10711	4556.7	0.50675	950.2	1.1376	0.437795
	7	2938	0.11656	4202.3	0.52585	983.2	1.1587	0.454418
	8	2974	0.11333	4753.1	0.50957	956.4	1.1297	0.442163
	9	2501	0.1284	5852.4	0.60028	2121.9	1.1926	0.607599
	10	3601	0.12485	5763.6	0.53456	654.7	1.3303	0.439304
	11	2183	0.1355	3914.7	0.78577	1615.6	1.4571	0.742346
	12	2224	0.1161	4741.3	0.6087	3058.5	1.20063	0.680018
	13	3370	0.12035	4118.2	0.5343	654	1.349	0.428408
	14	2407	0.1169	3755.1	0.55001	834.6	1.2083	0.479536
	15	3035	0.10888	4148.3	0.4667	546.3	1.0467	0.367196
	16	3330	0.11686	4605.1	0.49972	623.6	1.1443	0.397723

## Sheet: Figure 2a trimer
Figure 2a trimer	Data from biological replicate 3
	Fluorescence emission with excitation at 625 nm										Average				StDev
Wavelength (nm)	WT 1	WT 2	WT 3	soq1 1	soq1 2	soq1 3	soq1 lcnp 1	soq1 lcnp 2	soq1 lcnp 3			WT	soq1	soq1 lcnp
650	107790	116300	108570	89360	84420	86900	111680	118740	110920		650	110887	86893.3	113780
651	119270	126470	119920	99360	91090	94220	125090	132640	121390		651	121887	94890	126373
652	129170	135690	127460	108270	99960	103100	135270	144150	134850		652	130773	103777	138090
653	141530	150840	140890	119040	111190	112440	147490	157450	145260		653	144420	114223	150067
654	153850	162810	153030	129970	119960	121760	163460	169150	160530		654	156563	123897	164380
655	169330	178530	167240	142370	130550	133910	178560	186650	176160		655	171700	135610	180457
656	186690	196580	186470	158560	145100	147130	197960	205310	188950		656	189913	150263	197407
657	202550	218030	204400	173970	160610	162620	214440	224920	211430		657	208327	165733	216930
658	234850	242120	227560	192400	174280	183130	239500	253050	233430		658	234843	183270	241993
659	259020	270380	253530	214960	198130	203610	266860	281730	261260		659	260977	205567	269950
660	288580	301730	288270	240730	222410	229440	302970	315860	292950		660	292860	230860	303927
661	325060	337130	323900	275330	249600	257930	341300	357650	332300		661	328697	260953	343750
662	365420	377630	359490	310850	279570	289380	383840	401540	376140		662	367513	293267	387173
663	414830	430400	408070	349180	317050	325430	433950	451570	424110		663	417767	330553	436543
664	470760	483680	460940	396950	355950	370330	495640	508120	475300		664	471793	374410	493020
665	532330	547810	513840	448710	403310	416140	553420	570330	537310		665	531327	422720	553687
666	600810	615080	583420	501840	450060	468470	621010	643790	603460		666	599770	473457	622753
667	673960	694780	654560	564140	502180	526680	696480	718760	675600		667	674433	531000	696947
668	753810	770830	724390	632100	566100	585690	784490	806680	750730		668	749677	594630	780633
669	833750	854590	803790	698930	627500	654800	867720	894050	841980		669	830710	660410	867917
670	922260	948020	888550	777860	685080	718750	955260	982670	924010		670	919610	727230	953980
671	1010000	1040000	978410	855140	755950	791680	1050000	1070000	1010000		671	1009470	800923	1.04333e+06
672	1110000	1130000	1070000	924200	821000	859940	1150000	1160000	1110000		672	1.10333e+06	868380	1140000
673	1200000	1220000	1160000	1000000	886500	928560	1240000	1270000	1200000		673	1.19333e+06	938353	1.23667e+06
674	1290000	1310000	1240000	1080000	950990	997900	1340000	1360000	1280000		674	1280000	1009630	1.32667e+06
675	1380000	1390000	1320000	1140000	1010000	1060000	1410000	1440000	1360000		675	1.36333e+06	1070000	1.40333e+06
676	1460000	1470000	1380000	1210000	1070000	1120000	1490000	1520000	1430000		676	1.43667e+06	1.13333e+06	1480000
677	1510000	1520000	1440000	1250000	1110000	1170000	1550000	1570000	1490000		677	1490000	1.17667e+06	1.53667e+06
678	1540000	1560000	1470000	1290000	1130000	1190000	1590000	1620000	1540000		678	1.52333e+06	1.20333e+06	1.58333e+06
679	1550000	1570000	1490000	1300000	1150000	1190000	1600000	1620000	1530000		679	1.53667e+06	1.21333e+06	1.58333e+06	41633.3	77674.5	47258.2
680	1530000	1550000	1470000	1280000	1130000	1190000	1590000	1610000	1520000		680	1.51667e+06	1200000	1.57333e+06	41633.3	75498.3	47258.2
681	1480000	1510000	1420000	1240000	1100000	1150000	1530000	1560000	1480000		681	1470000	1.16333e+06	1.52333e+06
682	1410000	1430000	1360000	1180000	1040000	1090000	1460000	1490000	1410000		682	1400000	1.10333e+06	1.45333e+06
683	1310000	1340000	1270000	1110000	987040	1020000	1360000	1390000	1310000		683	1.30667e+06	1.03901e+06	1.35333e+06
684	1200000	1220000	1150000	1010000	904270	937670	1250000	1270000	1210000		684	1190000	950647	1.24333e+06
685	1080000	1110000	1050000	920310	822650	850060	1130000	1160000	1090000		685	1080000	864340	1.12667e+06
686	966770	996030	938190	816060	735870	756570	1010000	1040000	973630		686	966997	769500	1.00788e+06
687	849780	877640	835940	719890	651110	671320	890360	920490	863860		687	854453	680773	891570
688	748420	775600	733020	636680	580640	592610	785820	816650	762450		688	752347	603310	788307
689	651430	683410	643540	555520	504700	525140	691080	718810	666950		689	659460	528453	692280
690	570060	598320	564420	491930	444330	458620	604530	629260	584960		690	577600	464960	606250
691	496450	522060	494580	426120	390820	397970	527910	553010	511460		691	504363	404970	530793
692	441900	466230	438250	380550	347330	351150	468960	484640	454720		692	448793	359677	469440
693	388920	407930	387120	331910	306720	313460	413590	431790	399050		693	394657	317363	414810
694	348020	366540	341730	297590	271050	277630	368040	384720	357230		694	352097	282090	369997
695	312900	328420	306160	267180	243290	250650	332490	347060	320930		695	315827	253707	333493
696	282690	295540	279950	237610	220130	224160	299830	308410	290570		696	286060	227300	299603
697	259560	268900	251270	216080	200490	204190	269980	286170	263200		697	259910	206920	273117
698	231830	244230	228970	200090	182230	185110	246760	256710	240020		698	235010	189143	247830
699	211860	222090	211080	180690	165440	172140	227150	235780	218880		699	215010	172757	227270
700	196120	204270	190170	167260	153240	158510	206660	214240	203220		700	196853	159670	208040
701	181740	186870	176860	151810	140860	144960	189500	197890	185190		701	181823	145877	190860
702	164760	175680	165470	141720	129060	132730	175450	181480	170210		702	168637	134503	175713
703	154470	160210	150930	129410	119600	123130	163140	169110	157230		703	155203	124047	163160
704	143210	149760	141840	121960	110390	115360	152550	157250	147410		704	144937	115903	152403
705	135230	139840	131340	114240	103240	106910	142430	146770	139930		705	135470	108130	143043
706	126230	131750	124040	108070	97870	100870	133190	138490	129700		706	127340	102270	133793
707	119940	127520	117760	101680	92040	97770	125580	131590	123370		707	121740	97163.3	126847
708	113090	118470	113750	97760	88250	90050	117850	126080	118220		708	115103	92020	120717
709	109420	114750	105580	92730	84050	86000	112670	119000	113110		709	109917	87593.3	114927
710	105370	110030	104400	87650	80540	82660	110290	115450	107260		710	106600	83616.7	111000
711	102040	105810	99720	85460	77840	79970	105150	110890	104570		711	102523	81090	106870
712	97650	101900	94890	81690	74220	77410	101910	107090	97370		712	98146.7	77773.3	102123
713	93980	97140	94440	81620	72790	73710	98000	101930	96020		713	95186.7	76040	98650
714	92790	96570	88630	78450	71860	72960	96720	98910	92530		714	92663.3	74423.3	96053.3
715	88350	92660	88150	76230	69380	70940	94180	98190	92900		715	89720	72183.3	95090
716	87660	90920	86220	75040	68680	69180	90280	95780	88360		716	88266.7	70966.7	91473.3
717	84880	88590	84200	72490	64330	68000	90040	94610	86780		717	85890	68273.3	90476.7
718	84740	87880	82090	70370	65430	67530	86570	91390	85710		718	84903.3	67776.7	87890
719	81110	84530	79950	68800	63640	64770	85190	88630	83180		719	81863.3	65736.7	85666.7
720	80050	84820	79140	67290	61760	64190	83900	85930	82080		720	81336.7	64413.3	83970
721	77590	81300	75550	66790	60910	62060	82310	83970	79790		721	78146.7	63253.3	82023.3
722	76480	78650	76500	65620	57610	60450	80530	83830	78770		722	77210	61226.7	81043.3
723	75260	77270	74080	64930	58180	59830	78520	82750	76760		723	75536.7	60980	79343.3
724	72950	76510	71700	61340	56780	58510	75610	80580	75810		724	73720	58876.7	77333.3
725	74070	77670	70990	62560	55920	58410	76210	79290	74900		725	74243.3	58963.3	76800
726	73080	74840	72020	60040	54230	57180	75670	77240	71770		726	73313.3	57150	74893.3
727	72150	74710	70020	59960	54370	57050	75010	76530	71970		727	72293.3	57126.7	74503.3
728	71240	73690	69690	58800	54180	55470	71770	75420	71690		728	71540	56150	72960
729	71100	72100	67550	57600	53790	55080	73730	75820	72080		729	70250	55490	73876.7
730	68270	72170	67450	58550	53250	54910	74180	75180	71230		730	69296.7	55570	73530
731	68980	70340	65330	56170	53450	54920	72280	73850	70070		731	68216.7	54846.7	72066.7
732	67960	69110	66150	57620	52640	54270	72330	74490	70190		732	67740	54843.3	72336.7
733	67380	69120	65360	56340	51410	52970	70350	72070	68490		733	67286.7	53573.3	70303.3
734	66010	68730	65770	56020	50300	52880	69370	70980	66870		734	66836.7	53066.7	69073.3
735	64880	66960	63000	53960	50020	51310	67930	69220	65390		735	64946.7	51763.3	67513.3
736	63700	64500	62670	53110	49100	50160	66650	68980	65850		736	63623.3	50790	67160
737	61860	64530	60790	53780	47670	51240	65420	67460	63220		737	62393.3	50896.7	65366.7
738	60830	64410	59570	52430	47910	48220	63910	66980	62440		738	61603.3	49520	64443.3
739	61110	62510	59850	51500	44420	47260	62460	65180	62060		739	61156.7	47726.7	63233.3
740	58730	62130	58780	50100	45840	46090	63440	64580	61930		740	59880	47343.3	63316.7
741	56760	59280	55960	48610	43870	45120	59770	64250	59070		741	57333.3	45866.7	61030
742	58090	57450	55260	48490	43320	43130	59030	59760	56870		742	56933.3	44980	58553.3
743	53420	55740	53400	46170	41690	43220	57270	59200	55360		743	54186.7	43693.3	57276.7
744	52350	53170	50530	45490	41480	41850	56050	56630	53720		744	52016.7	42940	55466.7
745	51010	53360	48430	42290	38600	40910	51900	54170	52310		745	50933.3	40600	52793.3
746	47450	47600	46820	41720	37680	37660	51490	51800	50070		746	47290	39020	51120
747	46910	48100	45700	39750	36470	36570	48750	49240	47780		747	46903.3	37596.7	48590
748	44260	45850	42730	38590	35030	35710	46020	47480	44960		748	44280	36443.3	46153.3
749	41810	43180	42620	35690	32960	33310	44090	45610	42840		749	42536.7	33986.7	44180
750	40710	41460	38570	33990	30700	31690	42830	43880	40220		750	40246.7	32126.7	42310
751	38220	39370	36950	31400	28530	30760	38290	41870	39100		751	38180	30230	39753.3
752	36160	36720	35090	29760	28090	28520	38430	39170	36460		752	35990	28790	38020
753	33290	36430	33940	28810	26570	27010	35360	37330	34210		753	34553.3	27463.3	35633.3
754	32190	32440	30870	26900	25090	24540	33360	33820	32690		754	31833.3	25510	33290
755	29800	30640	29630	26220	23750	24500	31520	32420	30320		755	30023.3	24823.3	31420
756	28730	29860	29550	23590	22080	22580	29440	30810	28550		756	29380	22750	29600
757	27040	28270	27010	23090	20880	22250	28540	29160	28000		757	27440	22073.3	28566.7
758	25340	26520	25960	22350	20870	21460	26910	26870	26040		758	25940	21560	26606.7
759	24240	24980	22970	20160	19330	19220	25170	25620	25100		759	24063.3	19570	25296.7
760	23020	23210	22820	20900	17350	19010	23280	25350	22600		760	23016.7	19086.7	23743.3
761	22940	22410	21400	19110	16630	17720	22520	23030	22020		761	22250	17820	22523.3
762	20920	22140	19040	17280	16710	16210	21910	22120	20820		762	20700	16733.3	21616.7
763	18880	20740	17900	16260	15330	15730	20600	21220	19260		763	19173.3	15773.3	20360
764	17730	18920	17420	16090	14640	14790	18800	19860	18770		764	18023.3	15173.3	19143.3
765	16710	17310	17090	14490	13720	13900	17900	18860	17500		765	17036.7	14036.7	18086.7
766	16070	16790	16490	14280	13310	12960	16300	17830	16490		766	16450	13516.7	16873.3
767	15140	15700	14740	13200	12070	12170	15970	15640	15730		767	15193.3	12480	15780
768	14290	14630	14000	12850	11650	11630	14950	15370	14150		768	14306.7	12043.3	14823.3
769	13110	13560	12550	11390	11190	11090	13840	14170	13680		769	13073.3	11223.3	13896.7
770	12130	12860	11780	10810	10320	10380	12680	13230	12510		770	12256.7	10503.3	12806.7
771	11140	12060	12350	10290	9480	9500	11050	11840	11610		771	11850	9756.67	11500
772	10530	11330	10910	9690	9430	8730	11410	11720	11320		772	10923.3	9283.33	11483.3
773	10500	10390	10200	8880	7840	8390	11840	11170	10700		773	10363.3	8370	11236.7
774	9910	10410	9460	8710	8030	8310	9770	10500	9890		774	9926.67	8350	10053.3
775	8740	9280	8890	8240	7440	7540	9630	9970	9410		775	8970	7740	9670
776	9230	9440	8570	7700	7440	7380	9120	9670	9030		776	9080	7506.67	9273.33
777	7840	9000	8240	7380	7070	7270	9300	9330	8570		777	8360	7240	9066.67
778	8260	8040	8380	6750	7230	6550	8070	8800	8450		778	8226.67	6843.33	8440
779	7540	7770	7330	6740	6610	6630	8140	8010	7570		779	7546.67	6660	7906.67
780	7350	7730	7340	6350	5660	6170	7720	7740	7040		780	7473.33	6060	7500
781	6960	7310	6730	5950	5630	5870	7560	7480	7300		781	7000	5816.67	7446.67
782	6490	7320	6250	6470	6440	6030	7170	7510	6620		782	6686.67	6313.33	7100
783	6400	6120	6100	6090	5490	5970	6480	6780	6800		783	6206.67	5850	6686.67
784	6200	6570	6550	5460	5170	5030	6660	6800	6410		784	6440	5220	6623.33
785	6230	6590	5910	5260	5230	5020	6250	6320	5890		785	6243.33	5170	6153.33
786	5980	6110	5880	5020	4460	5110	6010	6430	5910		786	5990	4863.33	6116.67
787	5470	5860	5880	5070	4750	5260	5800	5960	5900		787	5736.67	5026.67	5886.67
788	5510	5650	5270	4990	5020	4400	5420	5650	5360		788	5476.67	4803.33	5476.67
789	5510	5440	5800	4840	4290	4720	5600	5600	5530		789	5583.33	4616.67	5576.67
790	4980	5560	5000	4310	4710	4490	5800	5410	5430		790	5180	4503.33	5546.67
791	5770	5680	5160	4480	4350	4100	5180	5560	5070		791	5536.67	4310	5270
792	4980	5320	5140	4660	4350	4510	4970	5180	5180		792	5146.67	4506.67	5110
793	4990	4660	4790	4580	4030	4530	4910	5160	5140		793	4813.33	4380	5070
794	4400	4980	4470	4630	4070	4220	5060	4860	4620		794	4616.67	4306.67	4846.67
795	4880	5140	4090	4560	4060	4060	4990	4790	4570		795	4703.33	4226.67	4783.33
796	4490	4680	4730	4000	3770	3980	4660	5220	4610		796	4633.33	3916.67	4830
797	4430	4750	4820	4070	3830	3980	4660	4860	4570		797	4666.67	3960	4696.67
798	4930	4290	4520	4250	3850	3900	4700	4850	4430		798	4580	4000	4660
799	4660	4010	4340	3800	3690	3410	4580	4880	4230		799	4336.67	3633.33	4563.33
800	4280	4050	4160	3790	3590	3680	4180	4250	4330		800	4163.33	3686.67	4253.33

## Sheet: Figure 2a monomer
Figure 2a monomer	Data from biological replicate 3
	Fluorescence emission with excitation at 625 nm										Average				StDev
Wavelength (nm)	WT 1	WT 2	WT 3	soq1 1	soq1 2	soq1 3	soq1 lcnp 1	soq1 lcnp 2	soq1 lcnp 3			WT	soq1	soq1 lcnp
650	82670	86030	82400	76550	76290	78550	77270	84560	85410		650	83700	77130	82413.3
651	90510	94970	94260	84690	85000	87570	85310	93830	94970		651	93246.7	85753.3	91370
652	102830	104330	103060	94180	96180	96270	93240	106170	106090		652	103407	95543.3	101833
653	112070	117590	115800	105390	105920	108500	104250	116000	118220		653	115153	106603	112823
654	126200	131180	126740	116220	118820	119590	116960	128610	130440		654	128040	118210	125337
655	140060	143510	140380	130030	133820	133540	130940	144500	144830		655	141317	132463	140090
656	158340	159350	159690	144950	147270	151270	146670	162820	161160		656	159127	147830	156883
657	176020	180880	178920	164070	169660	168990	166590	180330	181300		657	178607	167573	176073
658	196000	199950	201920	188490	188170	190260	183140	206370	204750		658	199290	188973	198087
659	223810	229040	226730	211180	213070	213190	208170	230110	232660		659	226527	212480	223647
660	253530	257470	253830	241160	241750	243190	239020	260190	262300		660	254943	242033	253837
661	287770	290270	289620	272220	273490	279840	268800	291060	295860		661	289220	275183	285240
662	325590	326870	328660	308750	307250	313260	302320	332160	334120		662	327040	309753	322867
663	368200	371010	370050	347350	349320	354260	340520	373570	372800		663	369753	350310	362297
664	414950	420740	414560	390670	394050	396050	383650	419540	422550		664	416750	393590	408580
665	463970	464830	463250	439490	442790	440960	429980	474590	472080		665	464017	441080	458883
666	517450	518380	525390	490370	489010	498750	483710	524660	528120		666	520407	492710	512163
667	579120	578230	576170	545150	548320	552990	539540	584940	585530		667	577840	548820	570003
668	649700	638950	638140	605390	604390	609120	592250	642260	640100		668	642263	606300	624870
669	716280	704870	704120	667710	659450	664520	650670	708340	711830		669	708423	663893	690280
670	794430	772080	775170	732330	727570	729810	720390	775350	775980		670	780560	729903	757240
671	865990	846260	842630	799390	794190	799150	781810	846290	848920		671	851627	797577	825673
672	940460	911090	910350	863980	856600	863560	851440	918580	914020		672	920633	861380	894680
673	1019400	982740	982280	935060	921380	929730	923950	978630	984290		673	994807	928723	962290
674	1099920	1057660	1056180	1004880	988030	992030	986280	1057270	1047710		674	1.07125e+06	994980	1030420
675	1169640	1114550	1113310	1058520	1042570	1054040	1046970	1117890	1107650		675	1132500	1051710	1.09084e+06
676	1232280	1178400	1173130	1124080	1089450	1109350	1109930	1163350	1167890		676	1.1946e+06	1.10763e+06	1.14706e+06
677	1284310	1220990	1218410	1160980	1132700	1136360	1157300	1215030	1216320		677	1.24124e+06	1.14335e+06	1.19622e+06
678	1318980	1248020	1247810	1196190	1166940	1173560	1189020	1236800	1241680		678	1.2716e+06	1.1789e+06	1222500
679	1339990	1265020	1261410	1204280	1164420	1186780	1204700	1257320	1251130		679	1.28881e+06	1185160	1.23772e+06	44362.8	19979.3	28760.3
680	1333620	1258760	1255910	1202860	1156810	1177730	1186400	1245230	1246380		680	1.28276e+06	1.17913e+06	1.226e+06	44066.2	23057.1	34302.3
681	1311690	1224940	1230440	1180650	1140130	1150980	1165050	1219160	1215660		681	1255690	1.15725e+06	1.19996e+06
682	1252540	1178320	1172630	1136030	1095190	1107130	1122110	1166260	1165390		682	1.20116e+06	1.11278e+06	1.15125e+06
683	1184190	1110210	1112970	1069570	1036790	1038790	1051550	1103110	1102130		683	1135790	1.04838e+06	1.0856e+06
684	1095660	1027850	1025480	998570	962510	965970	982920	1028670	1021860		684	1.04966e+06	975683	1011150
685	998420	948630	946460	920730	877770	888920	894520	940810	945700		685	964503	895807	927010
686	907590	861550	851680	833700	799400	805710	819370	849370	849960		686	873607	812937	839567
687	810370	767480	763690	748770	717420	722110	730850	765000	766600		687	780513	729433	754150
688	722810	686910	678990	666030	642890	647520	651960	679220	677620		688	696237	652147	669600
689	639310	606990	600610	590240	572320	574920	574000	597880	601990		689	615637	579160	591290
690	563940	537010	532070	525530	506490	505490	506270	535540	536060		690	544340	512503	525957
691	499290	475130	471200	460860	445710	449320	450550	474050	470820		691	481873	451963	465140
692	442820	419430	417370	410370	395230	397700	398140	418030	418490		692	426540	401100	411553
693	391840	373160	372850	362100	350580	352650	352530	368250	370220		693	379283	355110	363667
694	348950	334450	333550	327720	313870	313840	316250	331190	334670		694	338983	318477	327370
695	317300	300700	296680	290330	281570	285920	287090	300310	302780		695	304893	285940	296727
696	284840	268470	268980	265380	256010	253740	255080	271640	266880		696	274097	258377	264533
697	258130	248870	242510	240110	227450	230130	232480	243130	248650		697	249837	232563	241420
698	234730	222890	223470	219940	206640	212400	211190	222170	223300		698	227030	212993	218887
699	213780	205540	203440	198790	189770	192370	192420	206870	202610		699	207587	193643	200633
700	196290	189490	184880	182410	172680	177640	179000	186620	186830		700	190220	177577	184150
701	182280	173230	172970	170100	161510	164610	165100	172030	170550		701	176160	165407	169227
702	167200	164400	156270	155790	149750	151790	150320	159300	162170		702	162623	152443	157263
703	155450	148530	148460	142100	139060	139520	140270	148290	149340		703	150813	140227	145967
704	143620	138650	136730	136690	129530	131460	131030	137540	138720		704	139667	132560	135763
705	136120	131480	127310	126490	120200	123540	121550	130790	133020		705	131637	123410	128453
706	127100	122850	122270	118170	115420	115040	114720	120090	121070		706	124073	116210	118627
707	120030	115300	114620	111710	108120	109920	109480	113670	115440		707	116650	109917	112863
708	115160	109680	109780	105780	101220	104290	102930	107950	109980		708	111540	103763	106953
709	107870	105870	103400	99280	97830	99720	98050	104950	104180		709	105713	98943.3	102393
710	104220	100120	99200	96700	94940	93920	94190	100890	100630		710	101180	95186.7	98570
711	99280	96490	96740	91030	90610	91920	90400	96770	97330		711	97503.3	91186.7	94833.3
712	95780	93670	92990	89220	88720	87570	87540	92470	95860		712	94146.7	88503.3	91956.7
713	92280	90340	88470	85900	84560	83950	84350	89570	88480		713	90363.3	84803.3	87466.7
714	90770	86540	85930	84210	80420	83310	82410	87740	86680		714	87746.7	82646.7	85610
715	86550	84950	84490	81420	80250	80210	79530	85450	83360		715	85330	80626.7	82780
716	88130	81080	79720	79750	76010	77950	77860	81750	82110		716	82976.7	77903.3	80573.3
717	83470	81100	79960	77200	74890	77350	74410	80840	80290		717	81510	76480	78513.3
718	80800	78310	77360	75480	74420	74600	73500	78690	78730		718	78823.3	74833.3	76973.3
719	79850	76530	77590	73400	71280	71650	72050	75920	76230		719	77990	72110	74733.3
720	75160	75460	73040	70490	69530	72360	69990	73590	73410		720	74553.3	70793.3	72330
721	76280	73610	71630	70820	67580	69860	69070	74600	73670		721	73840	69420	72446.7
722	73700	73620	70220	70030	67400	68090	67270	72240	71770		722	72513.3	68506.7	70426.7
723	72180	69750	68630	67170	65220	67140	65450	71760	71900		723	70186.7	66510	69703.3
724	70850	69190	68740	65360	64910	65050	65020	70460	72100		724	69593.3	65106.7	69193.3
725	71270	69020	69430	65690	63810	64730	64720	66600	68180		725	69906.7	64743.3	66500
726	68690	69070	66900	63870	64210	64060	63730	66820	68030		726	68220	64046.7	66193.3
727	68700	65750	65010	62040	61620	62850	62560	66810	66890		727	66486.7	62170	65420
728	68970	65670	66240	63220	62300	62340	62080	64010	63690		728	66960	62620	63260
729	67750	65140	64460	61840	59390	62050	61500	65330	64430		729	65783.3	61093.3	63753.3
730	65590	65270	64160	60510	60850	61990	60470	64920	64270		730	65006.7	61116.7	63220
731	64830	64380	60760	60670	57500	60280	58910	63030	62920		731	63323.3	59483.3	61620
732	64580	62090	62210	60490	58440	59180	58810	60930	61940		732	62960	59370	60560
733	61930	62980	61010	57800	58630	57500	58000	61220	61510		733	61973.3	57976.7	60243.3
734	60590	60010	60960	58240	57350	59060	56530	60680	61530		734	60520	58216.7	59580
735	62960	58890	59940	57460	56920	56320	56860	59140	60970		735	60596.7	56900	58990
736	60780	57630	58420	56020	55490	55230	54570	58270	58880		736	58943.3	55580	57240
737	59950	56580	57200	54550	53220	55490	55550	58300	56270		737	57910	54420	56706.7
738	57150	55850	55010	54550	52840	53760	52410	56130	55940		738	56003.3	53716.7	54826.7
739	57420	54500	55630	51090	51410	51970	52070	54590	56170		739	55850	51490	54276.7
740	54190	52860	53310	50780	49880	50250	50670	54550	53980		740	53453.3	50303.3	53066.7
741	54690	51170	52090	49770	48820	49410	48120	51780	52070		741	52650	49333.3	50656.7
742	52200	49790	49490	49100	47800	48280	46670	50200	49920		742	50493.3	48393.3	48930
743	50650	49100	49150	47260	46490	48430	45820	49060	49360		743	49633.3	47393.3	48080
744	48320	47470	46320	45210	44360	44600	44370	47670	47270		744	47370	44723.3	46436.7
745	46700	45190	44340	43350	42660	43580	41620	45040	46440		745	45410	43196.7	44366.7
746	44870	43020	42680	42020	39970	41140	40130	43290	43920		746	43523.3	41043.3	42446.7
747	43160	42000	41760	40420	39100	39290	39770	40940	40780		747	42306.7	39603.3	40496.7
748	41450	40160	40160	37950	36780	38290	36750	39940	39690		748	40590	37673.3	38793.3
749	39030	38240	35950	37360	36010	36020	35940	38970	39300		749	37740	36463.3	38070
750	37590	36450	36540	35260	35170	33720	34030	35810	35800		750	36860	34716.7	35213.3
751	35800	33880	34600	32850	33080	33600	32210	34560	34380		751	34760	33176.7	33716.7
752	34900	32880	31910	31990	30540	31490	30270	33100	33020		752	33230	31340	32130
753	32270	31350	30140	30460	29660	29230	29040	30770	30190		753	31253.3	29783.3	30000
754	29100	29220	29490	27580	27500	28160	27650	29130	29090		754	29270	27746.7	28623.3
755	28590	29390	27730	27290	26020	25990	26010	27890	27300		755	28570	26433.3	27066.7
756	26780	26830	26050	24650	24340	25230	24630	25740	26900		756	26553.3	24740	25756.7
757	26580	25520	24890	24640	23120	23650	23480	24120	24240		757	25663.3	23803.3	23946.7
758	24390	23070	23640	22600	22540	21880	22140	24170	23560		758	23700	22340	23290
759	23160	21170	22040	21620	21180	21030	20230	21750	21410		759	22123.3	21276.7	21130
760	21700	21240	20830	20360	19880	19760	19920	21090	20720		760	21256.7	20000	20576.7
761	20000	19960	19410	20040	17680	18970	19110	19380	19480		761	19790	18896.7	19323.3
762	19420	19790	17580	19070	17840	17800	18160	18660	18890		762	18930	18236.7	18570
763	18650	17930	17740	16950	17400	16290	16400	17740	17990		763	18106.7	16880	17376.7
764	17180	16810	16670	15850	16120	15310	16010	16920	17320		764	16886.7	15760	16750
765	16720	15810	15650	16190	14600	15190	13920	15290	16010		765	16060	15326.7	15073.3
766	14910	15020	15240	14070	13530	13930	14590	15360	15000		766	15056.7	13843.3	14983.3
767	14780	14520	14190	13420	13120	13710	12970	13630	14230		767	14496.7	13416.7	13610
768	13200	14530	13500	12450	12890	12790	12590	13270	13150		768	13743.3	12710	13003.3
769	13170	12530	12360	11950	12070	12020	11900	12450	11820		769	12686.7	12013.3	12056.7
770	12010	11660	11280	11160	11570	11000	11080	11580	11750		770	11650	11243.3	11470
771	11430	10560	10690	10460	10070	10460	10080	10770	10900		771	10893.3	10330	10583.3
772	10310	10190	10210	9920	9420	9850	9240	10160	10270		772	10236.7	9730	9890
773	10020	9670	9790	9710	8820	9800	9330	9730	9790		773	9826.67	9443.33	9616.67
774	9810	9060	9860	8810	8880	8680	8730	9400	8960		774	9576.67	8790	9030
775	9190	9200	8750	9150	8190	8580	8230	8360	8880		775	9046.67	8640	8490
776	9310	8480	7870	8290	8550	8400	7760	8660	8360		776	8553.33	8413.33	8260
777	8500	8510	8300	8480	7840	7690	7650	7870	8480		777	8436.67	8003.33	8000
778	8050	8110	7740	7640	7610	7050	7050	7760	7650		778	7966.67	7433.33	7486.67
779	7640	7600	7310	7120	7280	7310	6620	7180	7190		779	7516.67	7236.67	6996.67
780	7400	6960	7220	7300	6920	6410	6940	6920	7180		780	7193.33	6876.67	7013.33
781	6850	6170	6760	6470	6680	6820	6400	6860	6540		781	6593.33	6656.67	6600
782	6420	6130	6370	5900	6430	5680	6000	6930	6820		782	6306.67	6003.33	6583.33
783	6300	6120	6010	5900	5620	5990	6190	6040	6350		783	6143.33	5836.67	6193.33
784	6390	5880	5970	5520	5830	5060	5890	6020	6240		784	6080	5470	6050
785	6340	5850	6090	6160	5450	5810	5440	6140	5760		785	6093.33	5806.67	5780
786	6010	5630	5830	5350	5250	5360	5570	6060	6320		786	5823.33	5320	5983.33
787	5260	5690	5420	5590	5690	5270	5650	5800	6050		787	5456.67	5516.67	5833.33
788	5920	4890	5640	5860	5500	5420	4810	5350	5680		788	5483.33	5593.33	5280
789	5020	4980	5340	5060	5230	5170	4960	5350	5260		789	5113.33	5153.33	5190
790	5430	5530	5010	5040	5160	5040	4770	5150	4650		790	5323.33	5080	4856.67
791	5070	4520	4940	4760	4560	5280	4800	4780	4770		791	4843.33	4866.67	4783.33
792	4910	4840	4780	4640	4310	4380	5240	4920	4910		792	4843.33	4443.33	5023.33
793	4670	4630	4560	4750	4730	4720	4580	5040	4810		793	4620	4733.33	4810
794	4680	4650	4370	4090	4780	4450	4500	4750	4580		794	4566.67	4440	4610
795	4090	4340	4100	4290	4450	4360	4550	4890	4290		795	4176.67	4366.67	4576.67
796	4560	4690	4270	4360	4300	3870	4000	4850	4970		796	4506.67	4176.67	4606.67
797	4740	4100	4370	4500	4590	4490	4590	4170	4430		797	4403.33	4526.67	4396.67
798	4270	4340	4960	4340	4080	4560	4290	4130	3940		798	4523.33	4326.67	4120
799	4050	4430	3930	3860	3850	3870	3860	3830	4230		799	4136.67	3860	3973.33
800	4260	4200	3970	4040	4110	4110	4030	4090	3970		800	4143.33	4086.67	4030

## Sheet: Figure 2b
Figure 2b																			Fo and Fm before cold HL treatment
Three independent loading from one biological replicate																				soq1	WT	soq1	WT	soq1	WT
																				0	0	0	0	0	0
																			Fo	137.307	118.042	130.56	126.94	131.747	120.73
																				139.301	119.183	131.38	129.161	132.617	121.946
																				141.251	121.55	132.997	130.847	134.721	123.649
																				141.017	121.162	133.036	130.623	134.287	122.993
																				142.545	122.273	133.576	131.461	135.452	123.911
																				142.517	121.909	133.187	131.396	135.532	124.053
																				142.398	123.033	133.993	131.35	136.647	123.918
																				141.646	122.063	133.472	131.678	135.26	124.638
																				141.361	121.515	132.214	130.159	134.603	123.038
																				140.608	120.998	133.456	130.912	134.685	123.189
																				141.74	121.813	133.341	130.738	135.445	123.946
																				141.969	121.624	133.989	131.583	135.112	124.324
																			Fm	672.647	610.597	626.26	636.329	648.057	617.668
																				529.611	470.69	491.981	491.089	505.783	477.092
																				443.728	386.313	411.349	402.73	417.352	391.548
																				378.177	324.517	350.126	339.256	354.921	330.432
																				334.094	285.94	308.759	298.521	315.654	288.745
																			Fo' and Fm' after cold HL treatment
																				soq1	WT	soq1	WT	soq1	WT
																			Fo'	42.9576	96.0188	39.8915	103.947	43.672	77.8057
																				43.2741	95.7367	39.712	104.312	43.7611	78.7299
																				43.1586	96.3015	39.6685	104.971	43.2557	77.4716
																				42.8789	95.2689	39.7247	104.63	43.4764	77.9265
																				42.455	95.3711	39.0591	104.519	41.7886	77.0491
																				43.0939	96.5905	39.9124	105.381	42.2362	78.341
																				43.364	96.4706	40.3511	105.681	43.1574	78.9649
																				43.4081	96.9863	40.1186	106.105	42.6067	77.5486
																				43.6381	96.1732	40.402	105.982	43.2614	77.4884
																				43.1251	96.5491	39.9652	105.85	43.8205	78.9164
																				42.7706	96.8659	39.8592	105.199	43.0354	78.2173
																				43.9821	97.3245	39.9357	105.922	44.0049	79.2655
																			Fm'	54.7698	173.863	51.023	198.681	59.6916	117.554
																				49.1894	132.79	46.5376	149.032	53.0106	101.072
																				47.7224	111.35	44.3035	125.255	50.4862	90.389
																				46.5821	107.344	44.0797	119.294	49.0266	88.0878
																				46.144	105.473	43.1074	115.976	48.722	86.0714
																			NPQ	11.2814	2.51195	11.2741	2.20277	9.85676	4.25432
Biological replicate 2

## Sheet: Figure 3
Figure 3	Average chlorophyll fluorescence lifetimes
	Trimer			Monomer			PSII dimer
	WT non-treated	soq1 cold HL	soq1 lcnp cold HL	WT non-treated	soq1 cold HL	soq1 lcnp cold HL	WT non-treated	soq1 cold HL	soq1 lcnp cold HL
	3.118	2.767	3.549	2.986	2.75	2.69	1.317	1.237	1.326
	3.016	2.748	3.444	2.912	2.672	2.703	1.208	1.107	1.149
	3.022	2.702	3.371	2.904	2.578	2.58	1.138	1.073	1.095
	3.167	2.59	3.282	2.789	2.542	2.52
	3.136	2.529	3.17	2.816	2.462	2.577
	3.08	2.516	3.111	2.813	2.505	2.601
Overall Avg	3.08983	2.642	3.32117	2.87	2.58483	2.61183	1.221	1.139	1.19
StDev	0.0616909	0.111185	0.166153	0.0762915	0.107908	0.0709913	0.0902053	0.0865563	0.120835
Data 1: biological replicate 3										Data 2: biological replicate 2
Sample		A1 (%)	t1	A2 (%)	t2	A3 (%)	t3	Averaged tau		Sample		A1 (%)	t1	A2 (%)	t2	A3 (%)	t3	Averaged tau
Trimer WT	#1	10.5495	0.1244	10.9	0.7288	78.5506	3.8522	3.11849		Trimer WT	#1	12.9932	0.0601	6.67754	0.749	80.3293	3.87	3.16657
	#2	11.7863	0.0876	11.4404	0.65	76.7733	3.8179	3.01582			#2	13.6156	0.0827	7.32447	0.82	79.0599	3.8765	3.13608
	#3	11.6167	0.1167	10.7966	0.6458	77.5866	3.7878	3.02211			#3	14.0774	0.0743	8.08009	0.802	77.8425	3.8598	3.07983
Trimer soq1	#1	8.56721	0.0671	10.6795	0.3733	80.7533	3.3706	2.76749		Trimer soq1	#1	26.3431	0.067	6.79232	0.666	66.8645	3.7798	2.59023
	#2	8.50023	0.0681	11.1451	0.3887	80.3547	3.3593	2.74846			#2	27.9753	0.0699	5.95865	0.709	66.0661	3.7351	2.52944
	#3	9.91172	0.0697	10.9658	0.3594	79.1224	3.3569	2.70238			#3	27.7156	0.072	6.61328	0.654	65.6711	3.7345	2.51569
Trimer soq1 lcnp	#1	1.44556	0.073	8.48818	0.766	90.0663	3.8668	3.54876		Trimer soq1 lcnp	#1	10.7804	0.0755	6.5777	1.09	82.6419	3.8744	3.28171
	#2	2.63868	0.083	9.21326	0.668	88.1481	3.8343	3.4436			#2	12.0461	0.057	6.51099	0.84	81.443	3.8165	3.16983
	#3	3.81127	0.081	9.44329	0.659	86.7454	3.8103	3.37058			#3	12.9423	0.0572	6.67097	0.8	80.3867	3.7949	3.11137
Monomer WT	#1	11.6271	0.1156	11.6633	0.8234	76.7095	3.7496	2.98578		Monomer WT	#1	17.3259	0.0613	9.31531	0.8268	73.3588	3.6829	2.78937
	#2	12.21	0.093	11.5542	0.7256	76.2358	3.6952	2.91226			#2	17.5932	0.0673	9.70698	0.9649	72.6998	3.729	2.81648
	#3	13.4989	0.0993	12.451	0.8588	74.0501	3.7598	2.90447			#3	17.2991	0.063	9.46865	0.8548	73.2323	3.7156	2.81285
Monomer soq1	#1	13.8642	0.0898	13.0608	0.9239	73.075	3.5817	2.75045		Monomer soq1	#1	19.7084	0.0672	10.6669	0.8119	69.6247	3.5071	2.54166
	#2	15.5248	0.0979	12.8165	0.8827	71.6587	3.5498	2.67207			#2	21.9367	0.0625	12.4164	0.867	65.6469	3.5661	2.46239
	#3	16.7886	0.0868	13.3994	0.8129	69.812	3.5163	2.5783			#3	20.1949	0.0771	12.2933	0.8716	67.5118	3.529	2.50521
Monomer soq1 lcnp	#1	13.7415	0.0832	14.2908	0.8507	71.9678	3.5528	2.68987		Monomer soq1 lcnp	#1	18.9907	0.0473	10.2796	0.7822	70.7296	3.4363	2.51987
	#2	13.2915	0.0954	15.5862	0.8864	71.1223	3.5882	2.70285			#2	18.0522	0.0605	11.4375	0.9023	70.5103	3.4923	2.57655
	#3	15.2864	0.0879	15.4272	0.7982	69.2864	3.5267	2.5801			#3	17.173	0.0657	11.764	0.8765	71.063	3.4995	2.60124
PSII dimer WT	#1	50.1064	0.08224	17.6476	0.6126	32.246	3.6219	1.31724
	#2	51.6134	0.07506	17.7568	0.543	30.6298	3.5013	1.2076
	#3	53.7892	0.07756	17.1934	0.5457	29.0174	3.4541	1.13783
PSII dimer soq1	#1	51.2513	0.08498	18.785	0.6249	29.9637	3.5903	1.23673
	#2	53.0536	0.07455	18.6814	0.5352	28.265	3.4227	1.10696
	#3	54.8145	0.07641	18.2768	0.5556	26.9087	3.4555	1.07326
PSII dimer soq1 lcnp	#1	48.1553	0.08516	18.8302	0.632	33.0145	3.5309	1.32573
	#2	51.0718	0.07676	18.9783	0.5415	29.9498	3.3621	1.14891
	#3	52.954	0.07527	18.6728	0.5402	28.3731	3.3625	1.09478

## Sheet: Figure 4
Figure 4a																					Figure 4b
Time (min)	WT			soq1			lhcb1			soq1 lhcb1			lcnp			soq1 lhcb1 lcnp
0	0	0	0	0	0	0	0	0	0	0	0	0	0	0	0	0	0	0				WT			soq1			lhcb1			soq1 lhcb1			lcnp			soq1 lhcb1 lcnp
0.504834	1.19794	1.09517	1.19019	1.34322	1.21101	1.24377	0.625696	0.636091	0.581417	0.787514	0.705787	0.83121	1.25175	1.07239	1.33521	0.734839	0.608804	0.653413			Fo	99.1825	96.7627	83.7751	102.59	96.3183	105.257	74.4911	63.1825	73.8491	68.9603	58.7874	78.2936	101.405	78.0467	90.3923	69.5035	64.8615	68.7133
1.50967	1.87293	1.77238	1.8543	2.15729	1.96501	1.84973	1.07631	1.05461	0.978196	1.38317	1.21649	1.34626	1.89772	1.73485	1.95904	1.17797	0.992626	1.07829			Fm	544.631	528.581	444.828	553.322	513.915	506.458	417.421	348.384	383.495	388.384	314.112	402.952	541.174	401.766	466.557	372.828	360.828	375.001
2.5145	2.11916	1.94156	2.08083	2.48103	2.19833	2.10516	1.31398	1.23749	1.18128	1.72863	1.51434	1.71169	2.07674	1.88624	2.15788	1.39189	1.164	1.33524			Fv/Fm	0.81789	0.816939	0.811669	0.814593	0.812579	0.792171	0.821544	0.818641	0.807431	0.822443	0.812846	0.8057	0.812621	0.805741	0.806256	0.813578	0.820243	0.816765
3.51934	2.25765	2.0543	2.19936	2.67672	2.40035	2.3014	1.52036	1.39713	1.37999	2.0466	1.80453	1.98283	2.19451	1.97524	2.32493	1.56064	1.34283	1.50578
4.52417	2.2981	2.12156	2.27558	2.80858	2.57255	2.38365	1.63038	1.52414	1.46148	2.29674	2.00846	2.25475	2.20059	2.07012	2.37906	1.65703	1.4713	1.63491
5.52901	2.33248	2.1468	2.33932	2.89395	2.68971	2.51528	1.65928	1.62681	1.53135	2.52569	2.21771	2.42333	2.23986	2.08467	2.44121	1.75989	1.56665	1.71256
6.53384	2.39064	2.15122	2.38167	2.98079	2.77919	2.59258	1.77152	1.6244	1.59641	2.6267	2.33447	2.60409	2.29517	2.12709	2.48921	1.77644	1.65211	1.74668
7.53867	2.45942	2.25141	2.3548	3.07885	2.92999	2.64968	1.74412	1.6793	1.63896	2.87912	2.50279	2.7515	2.30677	2.13029	2.52655	1.88003	1.69246	1.80726
8.54351	2.46666	2.24516	2.42972	3.12945	2.9624	2.7493	1.74763	1.70397	1.67062	2.94919	2.58041	2.83801	2.34682	2.16643	2.53931	1.89333	1.72419	1.85654
9.54834	2.52049	2.27259	2.45425	3.27217	3.00918	2.80445	1.80011	1.72324	1.68349	3.10981	2.68639	2.88924	2.37949	2.17217	2.53884	1.91486	1.77286	1.86911
10.5532	2.55523	2.30044	2.43267	3.36131	3.16416	2.88016	1.85563	1.78721	1.70538	3.27095	2.79875	3.0318	2.39793	2.22575	2.62104	1.95446	1.79608	1.91941
10.8085	1.3152	1.22548	1.55639	2.10413	2.03614	2.0301	1.00293	1.04419	1.00899	2.54171	2.11244	2.46588	1.48125	1.1849	1.63122	1.18528	1.10732	1.09562
11.1463	0.98407	0.909117	1.06569	1.70538	1.7047	1.67519	0.806059	0.810297	0.794674	2.25149	1.89883	2.18444	1.05387	0.846663	1.12756	0.927064	0.859247	0.872388
12.1508	0.641746	0.591708	0.603175	1.32575	1.39859	1.29399	0.6489	0.607185	0.646872	2.04417	1.77124	1.97231	0.582561	0.532822	0.626204	0.68759	0.659032	0.696284
13.1553	0.583116	0.530532	0.529464	1.26382	1.32424	1.23803	0.591577	0.547823	0.59324	1.95604	1.71077	1.90255	0.530663	0.499268	0.563037	0.608537	0.597668	0.621043
14.1598	0.574273	0.514265	0.517833	1.24696	1.30717	1.19957	0.575278	0.519307	0.558807	1.91211	1.6828	1.89808	0.49984	0.458383	0.538318	0.560734	0.564192	0.608977
15.1643	0.561674	0.510521	0.513111	1.20213	1.26967	1.17277	0.535744	0.486458	0.532885	1.83922	1.63913	1.7793	0.486712	0.434843	0.523553	0.545051	0.528249	0.561815
16.1688	0.55396	0.496361	0.507273	1.19521	1.26668	1.15177	0.534229	0.484357	0.513254	1.83156	1.61462	1.77626	0.478676	0.438635	0.518885	0.525357	0.524836	0.579337
17.1733	0.538755	0.49738	0.509514	1.15587	1.25727	1.14676	0.528822	0.473993	0.520549	1.81072	1.62129	1.79814	0.465991	0.427245	0.509389	0.527229	0.516831	0.556951
18.1778	0.530102	0.477021	0.483038	1.12016	1.21994	1.1164	0.506411	0.465661	0.506086	1.7972	1.57486	1.69377	0.453444	0.416428	0.479019	0.502565	0.509995	0.542238
19.1823	0.518364	0.474839	0.462161	1.07435	1.20408	1.09533	0.514907	0.452367	0.484516	1.75731	1.51813	1.64269	0.437482	0.403787	0.460787	0.499567	0.497499	0.541698
20.1868	0.515447	0.471193	0.460506	1.04147	1.18328	1.07709	0.513745	0.457365	0.487497	1.70526	1.50741	1.60634	0.432412	0.397282	0.426386	0.502347	0.487179	0.529593
21.1913	0.498679	0.46607	0.449595	0.937538	1.15953	1.05362	0.506375	0.441047	0.484676	1.63573	1.48408	1.55454	0.437217	0.401271	0.392451	0.479705	0.476008	0.513912
Figure 4c															Figure 4d (Data represented in figure)
Time (min)	WT			soq1			lhcb2			soq1 lhcb2						WT			soq1			lhcb2			soq1 lhcb2
0	0	0	0	0	0	0	0	0	0	0	0	0			Fo	105	101.943	100.556	119.159	108.156	105.336	105.59	121.78	110.451	98.6055	90.8685	100.528
0.504834	1.06982	1.33016	1.02166	1.32878	1.4246	1.66704	1.32557	1.06088	1.34976	1.32441	1.47599	1.32711			Fm	566.299	577.737	553.637	615.732	580.875	553.347	587.696	668.14	611.859	534.589	504.793	534.027
1.50967	1.78099	1.96638	1.81018	2.02025	2.17108	2.47943	2.071	1.76371	2.0058	2.05754	2.25908	2.01568			Fv/Fm	0.814586	0.823547	0.818373	0.806476	0.813804	0.809639	0.820333	0.817733	0.819482	0.815549	0.819989	0.811754
2.5145	1.95387	2.19379	1.99568	2.32351	2.49295	2.7957	2.32846	2.02608	2.24619	2.34393	2.60999	2.31092
3.51934	2.04651	2.30289	2.13826	2.49294	2.65371	2.94231	2.46567	2.17076	2.33753	2.50099	2.80802	2.5023
4.52417	2.12859	2.37047	2.19789	2.65775	2.79188	3.08313	2.60503	2.28233	2.43573	2.63636	2.97465	2.68137
5.52901	2.14221	2.39662	2.23818	2.74192	2.89177	3.19588	2.69813	2.36395	2.48642	2.77119	3.10193	2.78271
6.53384	2.19178	2.44709	2.27231	2.86629	2.98838	3.28988	2.78864	2.46859	2.56766	2.88059	3.23187	2.90194			Biological replicates Figure 4d
7.53867	2.23371	2.45619	2.34084	2.94852	3.07016	3.33027	2.8608	2.51823	2.56741	2.94069	3.31677	2.97589				WT			soq1			lhcb2			soq1 lhcb2
8.54351	2.30322	2.50416	2.38462	3.05279	3.14586	3.42715	2.92021	2.5696	2.60618	3.06302	3.37869	3.08635			Fo	105.231	98.5251	111.345	109.271	101.564	98.6833	100.71	104.685	113.976	109.634	105.51	101.876	111.566	102.621
9.54834	2.33967	2.53907	2.43825	3.13834	3.22387	3.50505	2.98391	2.61982	2.63284	3.13987	3.47563	3.19116			Fm	581.55	535.44	589.733	566.872	529.259	507.423	583.394	604.755	596.447	572.064	560.738	542.694	571.972	522.424
10.5532	2.35927	2.5533	2.48419	3.19462	3.28093	3.56714	3.05423	2.64797	2.66882	3.2151	3.53399	3.24742			Fv/Fm	0.819051	0.815992	0.811194	0.807239	0.808102	0.805521	0.827372	0.826896	0.808909	0.808353	0.811838	0.812278	0.804946	0.803568
10.8085	1.37115	1.68339	1.28395	2.31209	2.22271	2.54278	2.27009	2.12117	1.69378	2.23075	2.48162	2.36112
11.1463	0.929339	1.21084	0.877728	1.80554	1.71874	1.91875	1.67979	1.57637	1.18277	1.77181	1.90853	1.93831				soq1			lhcb2			soq1 lhcb2
12.1508	0.543699	0.667345	0.554695	1.27772	1.22755	1.24217	0.879448	0.847255	0.615874	1.2819	1.27243	1.45403			Fo	67.1153	59.3813	52.5677	57.1915	59.5505	66.662	68.9219	71.4653	55.8381
13.1553	0.476876	0.571226	0.488791	1.17087	1.10929	1.12154	0.685675	0.657881	0.509667	1.16823	1.13504	1.33993			Fm	343.776	306.748	286.461	279.738	291.964	318.505	316.647	355.953	309.511
14.1598	0.456423	0.525809	0.460342	1.11753	1.05582	1.05899	0.631446	0.598808	0.464831	1.11512	1.07018	1.28723			Fv/Fm	0.80477	0.806417	0.816493	0.795553	0.796034	0.790704	0.782338	0.799228	0.819593
15.1643	0.443888	0.486423	0.439807	1.08647	1.01176	1.00294	0.595289	0.563212	0.429865	1.0823	1.01449	1.25395
16.1688	0.430323	0.459044	0.430389	1.04209	0.967382	0.94588	0.565982	0.536023	0.408486	1.06247	0.951958	1.21643
17.1733	0.421089	0.422496	0.420284	1.00965	0.920557	0.882088	0.546005	0.5154	0.378956	1.02871	0.897994	1.18003
18.1778	0.417327	0.402309	0.412343	0.979205	0.885521	0.834954	0.536888	0.507597	0.356833	1.01486	0.851298	1.14503
19.1823	0.407878	0.384729	0.404232	0.941358	0.855978	0.782798	0.526401	0.496702	0.331875	0.998624	0.824254	1.10044
20.1868	0.406476	0.375008	0.392501	0.914682	0.840922	0.754133	0.521984	0.485738	0.317691	0.979747	0.803201	1.07694
21.1913	0.399464	0.371738	0.373344	0.886825	0.818887	0.728564	0.508153	0.474956	0.304884	0.948756	0.785302	1.05373
Figure 4e															Figure 4f
Time (min)	WT			soq1			lhcb3			soq1 lhcb3
0	0	0	0	0	0	0	0	0	0	0	0	0			Fo	WT			soq1			lhcb3			soq1 lhcb3
0.504834	1.06982	1.33016	1.02166	1.32878	1.4246	1.66704	1.46954	1.45928	1.47404	1.66892	1.61199	1.6868			Fm	105	101.943	100.556	119.159	108.156	105.336	99.059	105.544	104.483	105.272	103.041	87.703
1.50967	1.78099	1.96638	1.81018	2.02025	2.17108	2.47943	2.12214	2.11359	2.17494	2.45141	2.41882	2.53034			Fv/Fm	566.299	577.737	553.637	615.732	580.875	553.347	567.832	587.288	586.707	567.705	544.793	471.079
2.5145	1.95387	2.19379	1.99568	2.32351	2.49295	2.7957	2.3545	2.33901	2.39221	2.78012	2.74145	2.84273				0.814586	0.823547	0.818373	0.806476	0.813804	0.809639	0.825549	0.820285	0.821916	0.814565	0.810862	0.813825
3.51934	2.04651	2.30289	2.13826	2.49294	2.65371	2.94231	2.41875	2.39766	2.48858	2.95291	2.90205	3.02958
4.52417	2.12859	2.37047	2.19789	2.65775	2.79188	3.08313	2.48318	2.49423	2.5743	3.08012	3.08037	3.17191
5.52901	2.14221	2.39662	2.23818	2.74192	2.89177	3.19588	2.51969	2.52226	2.63997	3.2257	3.18106	3.30593
6.53384	2.19178	2.44709	2.27231	2.86629	2.98838	3.28988	2.55438	2.56446	2.67629	3.30404	3.28106	3.42199
7.53867	2.23371	2.45619	2.34084	2.94852	3.07016	3.33027	2.58053	2.59446	2.68543	3.37983	3.35767	3.44495
8.54351	2.30322	2.50416	2.38462	3.05279	3.14586	3.42715	2.62728	2.59552	2.72176	3.42827	3.46499	3.52997
9.54834	2.33967	2.53907	2.43825	3.13834	3.22387	3.50505	2.62461	2.63311	2.74293	3.52636	3.51036	3.59623
10.5532	2.35927	2.5533	2.48419	3.19462	3.28093	3.56714	2.63578	2.66541	2.75337	3.53885	3.58405	3.64103
10.8085	1.37115	1.68339	1.28395	2.31209	2.22271	2.54278	1.5489	1.64464	1.87041	2.45838	2.66287	2.56757
11.1463	0.929339	1.21084	0.877728	1.80554	1.71874	1.91875	1.10131	1.15939	1.3159	1.85112	2.09087	1.98562
12.1508	0.543699	0.667345	0.554695	1.27772	1.22755	1.24217	0.641725	0.650537	0.706501	1.31781	1.4477	1.3682
13.1553	0.476876	0.571226	0.488791	1.17087	1.10929	1.12154	0.573122	0.569633	0.613614	1.18213	1.33087	1.20859
14.1598	0.456423	0.525809	0.460342	1.11753	1.05582	1.05899	0.536381	0.531335	0.555649	1.1029	1.25266	1.14832
15.1643	0.443888	0.486423	0.439807	1.08647	1.01176	1.00294	0.499322	0.503942	0.51619	1.05154	1.19086	1.07277
16.1688	0.430323	0.459044	0.430389	1.04209	0.967382	0.94588	0.467167	0.465275	0.48418	1.00129	1.13122	1.01081
17.1733	0.421089	0.422496	0.420284	1.00965	0.920557	0.882088	0.422184	0.437856	0.454687	0.945691	1.06225	0.949915
18.1778	0.417327	0.402309	0.412343	0.979205	0.885521	0.834954	0.403512	0.417192	0.435395	0.895051	1.00788	0.911828
19.1823	0.407878	0.384729	0.404232	0.941358	0.855978	0.782798	0.401261	0.401163	0.427109	0.856455	0.966488	0.870134
20.1868	0.406476	0.375008	0.392501	0.914682	0.840922	0.754133	0.398844	0.402098	0.428995	0.834516	0.942814	0.857016
21.1913	0.399464	0.371738	0.373344	0.886825	0.818887	0.728564	0.400865	0.400689	0.428886	0.817868	0.921284	0.829384

## Sheet: Figure S1
Figure S1	Average chlorophyll fluorescence lifetimes
Leaves
	Summary
		Non-treated (dark)		number of leaves used\	Cold HL-treated		number of leaves used\
		t avg (ns)	standard dev	number of measurements	t avg (ns)	standard dev	number of measurements	NPQtau
	WT	1.46508	0.0411565	10\20	0.356204	0.192275	10\20	3.11
	soq1 roqh1 ROQH1 OE	1.44293	0.0544454	10\20	0.436893	0.12689	12\23	2.3
	soq1 roqh1-1 lcnp	1.33585	0.0489845	10\20	0.421835	0.0920743	12\24	2.17
	soq1	1.4237	0.0545909	10\20	0.140003	0.0236765	10\20	9.17
	roqh1-1	1.45817	0.0515369	11\20	0.208669	0.0686063	10\20	5.99
	roqh1-2	1.45558	0.0322806	10\20	0.294946	0.232822	11\24	3.94
	soq1 roqh1-1	0.125906	0.0309496	10\20	0.0882935	0.01633	11\22	0.43
	soq1 roqh1-2	0.815371	0.11674	10\20	0.105692	0.0080362	10\20	6.71
	soq1 roqh1-3	0.128282	0.0326946	11\22	0.084733	0.0159512	10\20	0.51
	Source Data
	Treatment	Dark	cold HL	Dark	cold HL	Dark	cold HL	Dark	cold HL	Dark	cold HL	Dark	cold HL	Dark	cold HL	Dark	cold HL	Dark	cold HL
	Replicate Number	WT	WT	soq1 roqh1 ROQH1 OE	soq1 roqh1 ROQH1 OE	soq1 roqh1-1 lcnp	soq1 roqh1-1 lcnp	soq1	soq1	roqh1-1	roqh1-1	roqh1-2	roqh1-2	soq1 roqh1-1	soq1 roqh1-1	soq1 roqh1-2	soq1 roqh1-2	soq1 roqh1-3	soq1 roqh1-3
Leaf1	1	1.49147	0.163032	1.44483	0.364522	1.37979	0.366192	1.3503	0.112051	1.50609	0.209712	1.42539	0.484717	0.106095	0.0893438	0.728579	0.116045	0.142557	0.0990721
	2	1.43354	0.20215	1.46311	0.454845	1.3433	0.387928	1.37162	0.123627	1.43148	0.186089	1.38906	0.170292	0.15791	0.103124	0.756509	0.109954	0.144598	0.0969679
Leaf2	3	1.58331	0.672748	1.39332	0.416922	1.31291	0.356996	1.36973	0.129787	1.35552	0.156976	1.41243	0.370531	0.124321	0.089002	0.650361	0.106936	0.159	0.0932756
	4	1.47723	0.751727	1.53048	0.513941	1.35589	0.357683	1.42622	0.143345	1.40178	0.184867	1.43216	0.185512	0.186933	0.0922643	0.619651	0.106955	0.185632	0.0950447
Leaf3	5	1.46386	0.601008	1.45514	0.392228	1.3209	0.374326	1.45725	0.133851	1.55493	0.169451	1.4461	0.158494	0.10292	0.0916782	0.814551	0.111112	0.100676	0.0950287
	6	1.46329	0.625192	1.44732	0.401534	1.31585	0.384893	1.4751	0.126524	1.47778	0.433537	1.47209	0.161528	0.12642	0.0967735	0.866176	0.105998	0.136141	0.0940175
Leaf4	7	1.41398	0.156313	1.39182	0.65185	1.3644	0.401263	1.4616	0.126004	1.38766	0.185425	1.45455	0.128054	0.0881315	0.0579217	0.847382	0.0934344	0.129357	0.0696274
	8	1.44228	0.193825	1.37304	0.592053	1.37386	0.364409	1.43132	0.121531	1.4241	0.245172	1.47441	0.142765	0.0911381	0.0596621	0.830384	0.100986	0.155593	0.0722657
Leaf5	9	1.55056	0.430335	1.39969	0.342245	1.37171	0.481456	1.36574	0.130249	1.45703	0.288352	1.41997	0.158036	0.119103	0.105199	0.780792	0.114047	0.168599	0.0681847
	10	1.4289	0.364952	1.472	0.362259	1.39927	0.427942	1.31697	0.133678	1.50026	0.304284	1.4751	0.219138	0.153923	0.100379	0.929885	0.121567	0.179454	0.0696414
Leaf6	11	1.46482	0.25126	1.50854	0.309589	1.29305	0.377234	1.43165	0.110962	1.44804	0.180215	1.49505	0.323455	0.106918	0.104556	0.855175	0.101936	0.104857	0.0924313
	12	1.41462	0.262081	1.4308	0.335871	1.27133	0.389979	1.47499	0.1242	1.50904	0.212468	1.46951	0.327298	0.157617	0.100657	0.871207	0.102735	0.10251	0.105428
Leaf7	13	1.43446	0.211112	1.32835	0.390473	1.3367	0.388175	1.44213	0.16476	1.40963	0.153266	1.44607	0.947032	0.124917	0.0967732	1.08763	0.101021	0.098446	0.106711
	14	1.45708	0.339199	1.46633	0.422354	1.36801	0.414147	1.51191	0.154412	1.43134	0.138338	1.4685	0.962673	0.187337	0.10296	0.910912	0.0980524	0.0985107	0.115213
Leaf8	15	1.47706	0.184042	1.47949	0.358181	1.42582	0.366837	1.46927	0.140416	1.40377	0.168762	1.469	0.137043	0.103999	0.0620585	0.649801	0.117222	0.0913606	0.0735145
	16	1.44117	0.249799	1.39891	0.357101	1.32958	0.393845	1.44774	0.117986	1.4916	0.181336	1.4807	0.150633	0.127015	0.0609808	0.629627	0.108801	0.0998409	0.0693817
Leaf9	17	1.4643	0.536763	1.49565	0.420419	1.21584	0.390199	1.34251	0.155544	1.52267	0.158894	1.5193	0.326167	0.0885447	0.0928776	0.836035	0.0995097	0.0934646	0.0690114
	18	1.45145	0.506936	1.53878	0.360528	1.27399	0.4047	1.41056	0.171577	1.47954	0.178968	1.49605	0.297171	0.0911495	0.0903077	0.854207	0.109549	0.095216	0.0639641
Leaf10	19	1.47512	0.191109	1.39907	0.339193	1.35548	0.413905	1.49683	0.190815	1.47788	0.191487	1.42431	0.344719	0.119627	0.0702629	0.895233	0.0950255	0.164048	0.0714352
	20	1.47308	0.230495	1.44197	0.411863	1.30928	0.552507	1.42054	0.188739	1.49333	0.245783	1.44182	0.517033	0.154107	0.07239	0.893325	0.0929505	0.169769	0.0744451
Leaf11	21				0.398573		0.367242						0.136908		0.0997431			0.102864
	22				0.6076		0.388801						0.146598		0.103542			0.0997074
Leaf12	23				0.844385		0.705118						0.142655
	24						0.668267						0.140263
	Average	1.46508	0.356204	1.44293	0.436893	1.33585	0.421835	1.4237	0.140003	1.45817	0.208669	1.45558	0.294946	0.125906	0.0882935	0.815371	0.105692	0.128282	0.084733
	StDev	0.0411565	0.192275	0.0543918	0.12689	0.0489845	0.0920743	0.0545909	0.0236765	0.0515369	0.0686063	0.0322806	0.232822	0.0309496	0.01633	0.11674	0.0080362	0.0326946	0.0159512
	NPQt		3.11304		2.30272		2.16676		9.16907		5.98797		3.93506		0.425998		6.71461		0.513953	if using same calculation as others - uses "Dark" as unquenched
															15.1246		12.4703		15.8022	NPQ_coldHL = ( T_dark_soq1 - T_coldHL_soq1roqh1 ) / T_coldHL_soq1roqh1
															10.3076		0.746074		10.0982	NPQ_dark = (T_dark_soq1 - T_dark_soq1roqh1 ) / T_dark_soq1roqh1
	NPQt		WT		soq1 roqh1 ROQH1 OE		soq1 roqh1-1 lcnp		soq1		roqh1-1		roqh1-2		soq1 roqh1-1		soq1 roqh1-2		soq1 roqh1-3
			3.11304		2.30272		2.16676		9.16907		5.98797		3.93506		4.81701		11.7242		5.70395	NPQt = NPQtcoldHL - NPQtdark

## Sheet: Figure S2
Figure S2	Step solubilisation of thylakoids		cold HL			cold HL			cold HL
		exc 440, em 680	WT	WT rep2	exc 440, em 680	soq1	soq1 rep 2	exc 440, em 680	soq1 roqh1 lcnp	soq1 roqh1 lcnp rep2	exc 440, em 680	soq1 non-treated	soq1 roqh1 lcnp non-treated
		0	118340	110020	0	50630	45290	0	118490	110850	0	196100	219260
		0.1	117870	110940	0.1	50750	45340	0.1	119090	112490	0.1	196440	220540
		0.2	118630	111160	0.2	50480	44850	0.2	121030	113890	0.2	197820	222500
		0.3	120880	111350	0.3	49080	45410	0.3	118070	112430	0.3	197650	222690
		0.4	117330	112030	0.4	50570	46590	0.4	118140	115510	0.4	198460	219950
		0.5	116600	110920	0.5	50620	44760	0.5	118320	115690	0.5	198070	222330
		0.6	120850	109370	0.6	48930	45020	0.6	118630	115160	0.6	199350	220930
		0.7	117700	109690	0.7	49520	45870	0.7	119930	113980	0.7	197530	221110
		0.8	118620	107570	0.8	50550	45710	0.8	121830	115340	0.8	197130	220900
		0.9	118230	108480	0.9	48620	45400	0.9	119570	113820	0.9	199210	220000
		1	119240	108050	1	49170	44790	1	118020	114300	1	196940	222900
		1.1	117060	108890	1.1	49910	46700	1.1	118230	113630	1.1	198710	218960
		1.2	116590	107950	1.2	50680	44710	1.2	117620	113640	1.2	198820	219680
		1.3	118070	108250	1.3	48810	45900	1.3	118720	116680	1.3	199680	215180
		1.4	118790	109020	1.4	50020	45300	1.4	119430	114750	1.4	196000	217950
		1.5	116910	109100	1.5	50800	45830	1.5	119180	114810	1.5	194380	214960
		1.6	118170	106970	1.6	50710	44970	1.6	116490	114830	1.6	195820	216320
		1.7	115340	108100	1.7	50390	45580	1.7	116180	113730	1.7	194950	217950
		1.8	117060	106630	1.8	49670	46870	1.8	115850	114060	1.8	192080	218250
		1.9	116680	107680	1.9	51000	45660	1.9	118170	113860	1.9	197430	220350
		2	117550	109140	2	49190	46510	2	117140	114260	2	193210	219870
		2.1	116400	105700	2.1	51460	46970	2.1	117850	113690	2.1	196400	215130
		2.2	115290	108510	2.2	49940	45600	2.2	115660	113830	2.2	194910	216050
		2.3	116840	108120	2.3	52240	46810	2.3	116810	113510	2.3	194340	216790
		2.4	116800	109180	2.4	49950	46500	2.4	116630	114890	2.4	192680	215750
		2.5	114950	109130	2.5	51510	45660	2.5	117790	112140	2.5	190980	218590
		2.6	115360	106130	2.6	51130	45940	2.6	117810	112910	2.6	194510	215890
		2.7	117380	108730	2.7	50590	47620	2.7	118980	113510	2.7	194130	219440
		2.8	115870	107090	2.8	50660	46540	2.8	119130	114230	2.8	193430	215570
		2.9	115300	107110	2.9	50740	46500	2.9	118700	114810	2.9	190890	212980
		3	115690	110210	3	51320	46320	3	118930	114030	3	190640	217770
		3.1	116150	106470	3.1	50050	46630	3.1	120250	113410	3.1	191400	219130
		3.2	117240	108190	3.2	52560	46190	3.2	118340	111870	3.2	190720	217740
		3.3	113670	107020	3.3	49780	46810	3.3	119250	112990	3.3	191110	217770
		3.4	115930	107840	3.4	51200	45830	3.4	120130	109940	3.4	191930	218490
		3.5	115030	109070	3.5	51320	47770	3.5	117060	112270	3.5	191340	218620
		3.6	114120	107530	3.6	50960	48150	3.6	122120	112760	3.6	191450	215660
		3.7	114330	105850	3.7	50650	46050	3.7	120840	111480	3.7	192610	216860
		3.8	115870	108720	3.8	50550	46830	3.8	121240	112910	3.8	191040	216880
		3.9	113600	107490	3.9	49790	45900	3.9	120650	111170	3.9	191490	219580
		4	113680	107700	4	49080	46670	4	121250	110540	4	192000	217810
		4.1	113260	107240	4.1	50270	46180	4.1	120500	111360	4.1	189250	214060
		4.2	112130	105320	4.2	50620	46700	4.2	120900	111780	4.2	190430	217550
		4.3	112230	107580	4.3	52750	46450	4.3	119210	110460	4.3	190970	217630
		4.4	113490	106510	4.4	50320	47610	4.4	119460	109250	4.4	188110	218170
		4.5	113170	107890	4.5	51220	45730	4.5	120570	111200	4.5	189990	215550
		4.6	112940	105640	4.6	50900	44900	4.6	119700	110720	4.6	188550	215040
		4.7	113170	106460	4.7	50770	44880	4.7	119380	110220	4.7	188540	217470
		4.8	113630	106870	4.8	50790	46580	4.8	120290	109710	4.8	187810	214870
		4.9	112740	105450	4.9	51730	45000	4.9	121050	108570	4.9	190280	216220
		5	113830	106810	5	50750	45010	5	121280	108790	5	187410	215220
		5.1	110700	107460	5.1	51300	45610	5.1	120230	108040	5.1	189060	216080
		5.2	112290	107900	5.2	51280	45630	5.2	119560	109620	5.2	187510	211060
		5.3	113210	106340	5.3	50690	46210	5.3	119200	108120	5.3	183080	212650
		5.4	112790	105350	5.4	51460	43510	5.4	120830	108900	5.4	187630	213220
		5.5	112920	108220	5.5	52830	45110	5.5	120210	108320	5.5	188500	212780
		5.6	113450	106990	5.6	52090	45100	5.6	119010	109200	5.6	186260	212930
		5.7	112010	107600	5.7	51490	44760	5.7	122070	107050	5.7	181690	213500
		5.8	112940	107150	5.8	51110	45240	5.8	120250	106530	5.8	184870	212490
		5.9	113620	108150	5.9	51230	46490	5.9	122030	109510	5.9	182680	209680
		6	112140	105970	6	51120	45740	6	120760	108910	6	184220	211750
		6.1	111850	106220	6.1	51690	45520	6.1	123740	107180	6.1	183290	208190
		6.2	113870	105310	6.2	51490	46390	6.2	122340	106540	6.2	183680	212640
		6.3	114150	107550	6.3	52110	44970	6.3	123020	107170	6.3	183210	206040
		6.4	112650	107160	6.4	52200	46570	6.4	121580	108790	6.4	181620	204560
		6.5	114800	106020	6.5	52440	46050	6.5	123180	107250	6.5	179730	209050
		6.6	112420	105140	6.6	50640	45900	6.6	120860	106140	6.6	184650	207320
		6.7	114880	106050	6.7	51520	46310	6.7	122950	107200	6.7	180170	206450
		6.8	113140	106650	6.8	51840	45120	6.8	122930	107500	6.8	180480	208670
		6.9	112150	107100	6.9	50790	45690	6.9	122790	106820	6.9	181530	207900
		7	113360	104940	7	52180	45460	7	122240	107760	7	179510	206300
		7.1	112870	105480	7.1	52500	46280	7.1	122690	106280	7.1	182060	203290
		7.2	115900	105280	7.2	52730	46830	7.2	125260	107640	7.2	178000	204240
		7.3	112350	105570	7.3	51440	45310	7.3	123630	107150	7.3	177340	205020
		7.4	112740	105690	7.4	51960	45110	7.4	122480	105520	7.4	175960	206450
		7.5	114920	106620	7.5	51820	45400	7.5	125410	107910	7.5	176410	202890
		7.6	112350	104610	7.6	51460	45750	7.6	122310	107720	7.6	179240	205180
		7.7	110920	106210	7.7	52120	45760	7.7	122350	105590	7.7	176080	204340
		7.8	112990	103640	7.8	51320	46160	7.8	123700	108020	7.8	174970	202870
		7.9	111950	104790	7.9	50800	45120	7.9	123560	107290	7.9	175780	204680
		8	113270	104810	8	51750	44750	8	124570	106950	8	176940	201590
		8.1	113310	103000	8.1	50970	45810	8.1	123130	108070	8.1	175300	205260
		8.2	112250	104570	8.2	50720	46230	8.2	123850	109630	8.2	176900	202470
		8.3	113060	104140	8.3	51210	44850	8.3	124020	107100	8.3	176330	201760
		8.4	114940	103800	8.4	52160	48110	8.4	124760	106050	8.4	177120	200810
		8.5	111190	103470	8.5	50980	45680	8.5	126050	108500	8.5	175190	203200
		8.6	111530	105320	8.6	52040	46550	8.6	122920	109110	8.6	176030	201490
		8.7	112310	103400	8.7	51100	46230	8.7	125270	105910	8.7	173400	200150
		8.8	112150	101120	8.8	51840	46340	8.8	124180	106390	8.8	174610	202080
		8.9	113610	101230	8.9	51000	46150	8.9	123820	106150	8.9	174010	201740
		9	111630	102680	9	50710	45600	9	123510	107040	9	172970	201960
		9.1	111110	102580	9.1	50750	45960	9.1	122000	108910	9.1	173100	200460
		9.2	111770	103110	9.2	50360	45620	9.2	122410	109850	9.2	174550	200910
		9.3	112080	102580	9.3	50360	45220	9.3	122720	108260	9.3	172450	201100
		9.4	111710	101690	9.4	50860	46510	9.4	123620	107770	9.4	173270	201480
		9.5	112620	102830	9.5	51290	45390	9.5	125710	108860	9.5	171250	199640
		9.6	111860	102230	9.6	50630	45270	9.6	121510	107650	9.6	174030	199620
		9.7	111800	103450	9.7	50590	45690	9.7	123710	107090	9.7	173920	199180
		9.8	110630	102880	9.8	51520	45230	9.8	121760	109780	9.8	173920	196730
		9.9	107850	103330	9.9	51310	45380	9.9	123660	107980	9.9	171930	197770
		10	112920	100660	10	51460	44360	10	121750	110270	10	173780	198420
		10.1	112430	102910	10.1	50170	44470	10.1	122000	109940	10.1	174800	198980
		10.2	111020	101350	10.2	48660	45410	10.2	122180	107670	10.2	173910	197910
		10.3	114550	103860	10.3	51490	45230	10.3	123390	108190	10.3	173470	200040
		10.4	110900	101940	10.4	49730	44490	10.4	120100	107120	10.4	172990	199360
		10.5	111170	101040	10.5	51290	44880	10.5	123600	108400	10.5	173870	195630
		10.6	110470	102790	10.6	51440	44860	10.6	123430	108500	10.6	172320	198430
		10.7	109640	103060	10.7	49660	45320	10.7	122110	108600	10.7	171610	196770
		10.8	110520	103790	10.8	50630	45440	10.8	122080	111190	10.8	169600	195720
		10.9	109930	102880	10.9	50740	46130	10.9	122550	109200	10.9	172430	198650
		11	112530	103410	11	49690	46510	11	121640	108550	11	170910	197050
		11.1	110620	103980	11.1	50690	46030	11.1	123740	109750	11.1	172430	192930
		11.2	110130	101880	11.2	50470	45380	11.2	122410	105800	11.2	171040	197360
		11.3	109750	102460	11.3	50960	44600	11.3	121990	108840	11.3	173520	195840
		11.4	110710	102800	11.4	50270	44660	11.4	120120	109130	11.4	172680	193710
		11.5	110350	102750	11.5	51650	44900	11.5	121600	109000	11.5	173240	196620
		11.6	109580	103120	11.6	49570	45170	11.6	121920	110020	11.6	170600	196090
		11.7	109690	102620	11.7	51570	44430	11.7	120460	110420	11.7	171800	196200
		11.8	110660	102610	11.8	51410	45430	11.8	121120	108520	11.8	172750	194730
		11.9	109310	103340	11.9	51380	44830	11.9	121900	110560	11.9	172860	193130
		12	108270	102570	12	51460	45390	12	120100	109940	12	170320	194060
		12.1	109830	103980	12.1	52060	44710	12.1	118780	109730	12.1	169710	195230
		12.2	107360	103620	12.2	51590	45500	12.2	119640	109860	12.2	172380	196030
		12.3	109400	103930	12.3	49470	46210	12.3	121300	109220	12.3	172800	195910
		12.4	108420	104320	12.4	49130	46270	12.4	121530	110590	12.4	177370	194690
		12.5	107720	102660	12.5	51250	45490	12.5	119420	109750	12.5	171740	194770
		12.6	107700	103410	12.6	49660	44610	12.6	122370	111320	12.6	174010	196020
		12.7	108930	103890	12.7	51600	46010	12.7	121070	111040	12.7	174530	194950
		12.8	107570	100170	12.8	51330	45240	12.8	120600	111590	12.8	171300	195900
		12.9	107800	102970	12.9	49130	45080	12.9	119530	111220	12.9	172200	199210
		13	108210	102270	13	51240	44800	13	120140	109320	13	173310	195250
		13.1	106490	102630	13.1	50870	45500	13.1	120830	111020	13.1	172370	191630
		13.2	106460	100140	13.2	49710	46060	13.2	119360	112600	13.2	171860	196790
		13.3	106370	100000	13.3	51370	44410	13.3	121010	111350	13.3	174550	195990
		13.4	109290	101770	13.4	51180	45090	13.4	119520	111500	13.4	172560	195450
		13.5	106630	101120	13.5	50350	45040	13.5	120740	110980	13.5	172510	197420
		13.6	107120	101730	13.6	51980	44580	13.6	117860	110000	13.6	172770	197080
		13.7	106970	100990	13.7	50640	44580	13.7	120190	110340	13.7	172030	197930
		13.8	106770	101430	13.8	51490	44950	13.8	120410	110500	13.8	173920	197120
		13.9	106140	101840	13.9	50790	44070	13.9	120480	110360	13.9	173730	196270
		14	106670	100160	14	49990	45390	14	119620	108980	14	171740	194360
		14.1	104930	100040	14.1	48870	44990	14.1	121200	108300	14.1	172070	196040
		14.2	105490	98960	14.2	51050	45780	14.2	119530	110390	14.2	172950	196130
		14.3	105200	101160	14.3	50910	44530	14.3	118940	109940	14.3	171680	193170
		14.4	105640	101080	14.4	50210	44510	14.4	116520	109260	14.4	170030	196540
		14.5	104680	97700	14.5	50400	44520	14.5	119100	110810	14.5	171520	195660
		14.6	105890	100220	14.6	49370	44050	14.6	118760	108540	14.6	173350	194350
		14.7	106280	97530	14.7	49500	44850	14.7	117960	109290	14.7	171030	193540
		14.8	106370	96580	14.8	50480	46110	14.8	119740	107860	14.8	170600	194810
		14.9	105880	98270	14.9	51790	44070	14.9	118540	108560	14.9	171980	195110
		15	103810	97620	15	49130	43300	15	117510	110510	15	173620	193040
		15.1	103610	98990	15.1	50690	43160	15.1	118740	109660	15.1	171650	195370
		15.2	103190	97520	15.2	47970	42430	15.2	117160	107880	15.2	170960	193360
		15.3	105050	98770	15.3	50110	43030	15.3	119840	110270	15.3	170680	194800
		15.4	104970	97380	15.4	50270	43410	15.4	117550	108560	15.4	171770	192250
		15.5	104240	97090	15.5	51170	42860	15.5	117270	107610	15.5	171650	192200
		15.6	103850	97140	15.6	49180	43780	15.6	117400	108420	15.6	171130	189840
		15.7	103140	96800	15.7	50430	42510	15.7	116730	107440	15.7	170160	194210
		15.8	103210	97480	15.8	49610	42560	15.8	116270	108430	15.8	171340	190660
		15.9	105860	97420	15.9	49960	43320	15.9	118150	107450	15.9	172370	189510
		16	105290	96220	16	48630	43190	16	117100	106970	16	173210	193470
		16.1	103680	96620	16.1	49450	43020	16.1	115260	107370	16.1	170340	189930
		16.2	103480	96840	16.2	49110	43190	16.2	117760	107540	16.2	173700	189370
		16.3	102360	96670	16.3	49910	43660	16.3	115060	107000	16.3	174560	192080
		16.4	103810	94780	16.4	50010	42290	16.4	114770	107570	16.4	172070	187870
		16.5	103040	93650	16.5	49770	42810	16.5	115530	106350	16.5	172540	187720
		16.6	102470	96120	16.6	49310	41820	16.6	115930	106900	16.6	170810	187640
		16.7	105190	96260	16.7	49350	41730	16.7	114940	108860	16.7	172530	189570
		16.8	104920	94520	16.8	49890	42980	16.8	116780	106860	16.8	170070	188870
		16.9	103430	94600	16.9	48710	43470	16.9	115990	106440	16.9	171440	190130
		17	101170	93620	17	49490	42290	17	117560	107180	17	170560	189010
		17.1	103820	94800	17.1	48560	42790	17.1	115330	105920	17.1	171820	185330
		17.2	103460	94530	17.2	48940	44340	17.2	115790	106320	17.2	170350	187930
		17.3	100500	94890	17.3	49750	42750	17.3	115390	107240	17.3	171240	185560
		17.4	103930	92880	17.4	49710	41870	17.4	114530	106560	17.4	169880	186920
		17.5	101310	94060	17.5	49460	43780	17.5	113950	105150	17.5	170420	188930
		17.6	101760	93770	17.6	48080	43610	17.6	115340	104730	17.6	168040	188920
		17.7	101340	93560	17.7	50500	42340	17.7	114490	106530	17.7	170390	188050
		17.8	103170	93900	17.8	48950	43610	17.8	113600	108260	17.8	171400	189030
		17.9	103640	93510	17.9	49120	42770	17.9	114760	107380	17.9	170860	188670
		18	102780	93140	18	49950	43160	18	114890	107590	18	169080	187810
		18.1	100720	93010	18.1	49080	42260	18.1	113760	107160	18.1	168220	189580
		18.2	102420	93430	18.2	47800	42510	18.2	113030	106760	18.2	170320	189370
		18.3	100990	93330	18.3	47670	43990	18.3	114520	106580	18.3	168190	190550
		18.4	101960	92090	18.4	47840	43350	18.4	116160	107850	18.4	168890	189610
		18.5	99590	94870	18.5	50060	42180	18.5	115230	106330	18.5	168650	190780
		18.6	100070	92120	18.6	48730	41660	18.6	113460	106780	18.6	168780	190730
		18.7	103060	93050	18.7	48740	43430	18.7	112870	106900	18.7	168290	191750
		18.8	101900	92210	18.8	49200	44200	18.8	111120	106020	18.8	166350	189710
		18.9	100020	93580	18.9	48250	44040	18.9	113250	107470	18.9	169480	188940
		19	101700	93480	19	48260	42130	19	113250	106450	19	168960	191970
		19.1	101640	93010	19.1	48090	44060	19.1	113110	106890	19.1	168690	194830
		19.2	101370	92600	19.2	48430	42790	19.2	115760	105110	19.2	165100	191430
		19.3	100590	91570	19.3	48010	42950	19.3	114190	106510	19.3	166770	193680
		19.4	102590	93790	19.4	49160	41950	19.4	112250	106950	19.4	163430	190910
		19.5	102100	94770	19.5	48310	43380	19.5	113570	105210	19.5	165120	194730
		19.6	103460	93040	19.6	48490	42340	19.6	111610	108040	19.6	163470	192220
		19.7	102460	93070	19.7	47910	43340	19.7	111820	106280	19.7	162520	190840
		19.8	100900	93850	19.8	47680	42580	19.8	115410	107210	19.8	163470	195670
		19.9	100480	94020	19.9	48160	42970	19.9	111700	107380	19.9	161710	191350
		20	101340	93010	20	48640	42880	20	113430	107370	20	162110	192070
		20.1	99850	92390	20.1	47670	42560	20.1	113200	106060	20.1	162970	196470
		20.2	101240	94050	20.2	46800	43680	20.2	111930	106290	20.2	163540	194740
		20.3	101770	93070	20.3	47510	43300	20.3	112560	106370	20.3	164010	194630
		20.4	98530	92020	20.4	47220	42560	20.4	113070	108440	20.4	160870	195710
		20.5	100990	93550	20.5	48110	43280	20.5	111450	106930	20.5	161730	196730
		20.6	100770	95310	20.6	47100	43710	20.6	112850	108060	20.6	160390	198530
		20.7	97920	94490	20.7	46020	42380	20.7	112380	105550	20.7	160530	194710
		20.8	99510	94400	20.8	46530	44190	20.8	111950	105980	20.8	161110	196400
		20.9	98800	97440	20.9	48170	42770	20.9	112480	106690	20.9	158810	195730
		21	98650	93780	21	46370	43310	21	113680	106190	21	162050	196580
		21.1	97660	96730	21.1	48110	43010	21.1	111750	105910	21.1	160210	193420
		21.2	100580	94700	21.2	46620	42420	21.2	112790	104860	21.2	158800	194820
		21.3	96370	95390	21.3	47280	43330	21.3	114830	103740	21.3	160700	194350
		21.4	98650	95740	21.4	47400	43770	21.4	113090	105410	21.4	159770	195300
		21.5	98590	95930	21.5	48010	42970	21.5	114890	105790	21.5	158480	197830
		21.6	97430	98200	21.6	45760	42130	21.6	114520	103300	21.6	155090	197550
		21.7	96710	96970	21.7	45780	44390	21.7	114300	105700	21.7	157750	197190
		21.8	99860	96140	21.8	46160	42900	21.8	114410	105680	21.8	156110	194040
		21.9	95730	97190	21.9	46150	43210	21.9	111170	105420	21.9	157320	194990
		22	97740	95940	22	47030	42980	22	116190	104700	22	156590	196220
		22.1	97600	97330	22.1	45700	43050	22.1	116560	104060	22.1	156370	195500
		22.2	97800	97320	22.2	45200	44470	22.2	113650	104250	22.2	156790	194110
		22.3	97190	96240	22.3	46000	43290	22.3	115000	104860	22.3	156790	192760
		22.4	97740	97770	22.4	44570	43060	22.4	112640	103270	22.4	156040	192740
		22.5	98240	96940	22.5	45840	44150	22.5	113520	105530	22.5	155090	193550
		22.6	97780	99650	22.6	45140	43280	22.6	114170	104690	22.6	155280	192960
		22.7	96200	98370	22.7	45960	42930	22.7	114250	106260	22.7	154350	194030
		22.8	96470	97120	22.8	45800	44060	22.8	113350	104750	22.8	153180	195160
		22.9	97170	95800	22.9	46680	44940	22.9	115690	104310	22.9	154770	189580
		23	96800	97820	23	45380	43620	23	111070	102900	23	155980	190670
		23.1	97090	98400	23.1	46510	45880	23.1	113540	104760	23.1	155050	191930
		23.2	96460	97300	23.2	45670	44630	23.2	113470	103900	23.2	154220	191520
		23.3	95840	96840	23.3	46620	43690	23.3	113270	103380	23.3	157050	192090
		23.4	95180	98170	23.4	46450	44190	23.4	111460	103510	23.4	155380	190510
		23.5	95980	97370	23.5	45740	43380	23.5	113960	104030	23.5	155270	191290
		23.6	95930	96960	23.6	45570	43660	23.6	114760	102880	23.6	156060	191910
		23.7	95510	96730	23.7	46130	44360	23.7	111700	103260	23.7	155070	192030
		23.8	93630	98640	23.8	46590	44420	23.8	112020	102780	23.8	154810	194480
		23.9	96080	97900	23.9	45550	43200	23.9	111600	104500	23.9	157060	191630
		24	95290	95970	24	46500	44190	24	112330	103970	24	156160	190910
		24.1	92360	96220	24.1	46430	42950	24.1	110350	102030	24.1	156180	191470
		24.2	96280	96850	24.2	45770	42850	24.2	112490	102590	24.2	154200	190850
		24.3	95700	95840	24.3	46110	44370	24.3	110150	103670	24.3	153270	189900
		24.4	95210	95150	24.4	44780	44310	24.4	109110	103070	24.4	153590	190520
		24.5	96320	98520	24.5	45320	44330	24.5	111390	103330	24.5	155820	192420
		24.6	95880	95420	24.6	46560	44600	24.6	108620	104210	24.6	155330	188680
		24.7	95710	95560	24.7	45920	43270	24.7	111700	102950	24.7	155030	189170
		24.8	96300	98450	24.8	45410	42590	24.8	111290	104750	24.8	157070	186940
		24.9	95180	96130	24.9	45060	42610	24.9	108840	103520	24.9	156000	187360
		25	94130	95540	25	44070	41420	25	109850	103530	25	153480	188150
		25.1	93170	97010	25.1	44580	42250	25.1	108930	104350	25.1	156200	188070
		25.2	93780	97770	25.2	44800	42990	25.2	108350	102920	25.2	158020	187340
		25.3	94080	97900	25.3	45480	42320	25.3	110290	105140	25.3	153710	186250
		25.4	94060	98260	25.4	44070	42360	25.4	108890	102300	25.4	156840	187780
		25.5	95150	98310	25.5	44880	42660	25.5	107760	104850	25.5	156930	184460
		25.6	94560	96770	25.6	44170	43360	25.6	108240	106990	25.6	156980	184420
		25.7	93040	96940	25.7	46190	44180	25.7	109070	105110	25.7	157610	189870
		25.8	93160	99710	25.8	43810	42990	25.8	108430	104850	25.8	157320	184490
		25.9	94990	98830	25.9	44730	43290	25.9	108620	105730	25.9	157010	186350
		26	95250	98900	26	45990	43630	26	109070	103820	26	156170	184560
		26.1	93860	98500	26.1	46050	43130	26.1	107710	104190	26.1	158640	186070
		26.2	95210	98100	26.2	46110	42180	26.2	107730	104460	26.2	157700	187950
		26.3	94490	99930	26.3	45930	42980	26.3	106890	105300	26.3	156650	184610
		26.4	93060	99380	26.4	45040	44020	26.4	107490	106010	26.4	156840	185680
		26.5	95440	98050	26.5	45960	43120	26.5	107880	104490	26.5	157320	182220
		26.6	94310	100240	26.6	45490	44080	26.6	106640	105670	26.6	159150	182450
		26.7	92920	99590	26.7	46220	43690	26.7	106290	105900	26.7	155100	182350
		26.8	93420	100320	26.8	46630	42950	26.8	107310	104100	26.8	157740	183150
		26.9	93540	101470	26.9	46280	44630	26.9	107410	103820	26.9	156390	184090
		27	93340	100670	27	45310	43470	27	106150	104930	27	156130	183520
		27.1	96060	100990	27.1	45530	43050	27.1	106600	104110	27.1	155420	183040
		27.2	93620	100610	27.2	45040	44060	27.2	106170	105220	27.2	154950	184700
		27.3	94680	100820	27.3	46360	45390	27.3	107230	105770	27.3	155660	183250
		27.4	93850	101820	27.4	46270	43820	27.4	105830	105990	27.4	156520	183720
		27.5	95410	99940	27.5	45080	44310	27.5	106510	105430	27.5	155170	186420
		27.6	93890	101740	27.6	44970	43830	27.6	106950	106280	27.6	155530	183150
		27.7	94880	102160	27.7	46080	45140	27.7	105550	103780	27.7	155390	183340
		27.8	93790	101560	27.8	45960	45170	27.8	105860	106590	27.8	156750	186060
		27.9	94660	101700	27.9	46410	44230	27.9	106860	104690	27.9	156390	183780
		28	95140	100340	28	46490	44700	28	107500	105290	28	156250	186030
		28.1	94410	101550	28.1	45220	45100	28.1	105560	106220	28.1	156390	187450
		28.2	95480	101580	28.2	46260	45020	28.2	107260	104350	28.2	154270	186140
		28.3	94620	100240	28.3	44430	45560	28.3	105690	104760	28.3	154010	188460
		28.4	94190	101620	28.4	44510	45160	28.4	104680	105940	28.4	152850	186310
		28.5	94550	100780	28.5	45960	45010	28.5	107860	105100	28.5	154700	186620
		28.6	94860	98730	28.6	45990	47040	28.6	108020	105140	28.6	154590	186360
		28.7	93390	99190	28.7	46030	44870	28.7	105740	106930	28.7	155890	185240
		28.8	92360	101430	28.8	46650	46080	28.8	107780	106490	28.8	153430	188780
		28.9	94830	97260	28.9	46200	46420	28.9	107650	105010	28.9	155120	189380
		29	95470	100120	29	46240	45270	29	108960	105980	29	154470	188530
		29.1	93300	98470	29.1	45960	46070	29.1	106660	105790	29.1	153800	190340
		29.2	93800	98990	29.2	46810	45850	29.2	107900	105460	29.2	154520	189510
		29.3	93940	98950	29.3	47190	46540	29.3	107300	106720	29.3	150740	189320
		29.4	94360	97480	29.4	45750	44960	29.4	107000	107890	29.4	151850	187040
		29.5	95780	97860	29.5	45910	45730	29.5	106340	107660	29.5	153240	186970
		29.6	96430	98970	29.6	47570	46650	29.6	108030	108420	29.6	153500	188900
		29.7	94500	99670	29.7	46710	44730	29.7	105870	107300	29.7	152850	189080
		29.8	95190	97920	29.8	45280	46430	29.8	108430	106990	29.8	154990	189120
		29.9	96160	96870	29.9	46060	44930	29.9	109200	106100	29.9	153500	188520
		30	95220	97150	30	46090	44780	30	108420	108760	30	154230	188350
		30.1	94230	99680	30.1	45300	46010	30.1	109790	106650	30.1	154850	190730
		30.2	95590	97270	30.2	45030	45040	30.2	109410	107850	30.2	152320	187450
		30.3	94610	98650	30.3	46550	44190	30.3	107800	108260	30.3	153180	189270
		30.4	96270	96380	30.4	46800	45690	30.4	109380	110270	30.4	153910	188250
		30.5	95620	97590	30.5	46060	45810	30.5	107140	109930	30.5	155910	189850
		30.6	95490	94680	30.6	47790	45810	30.6	107630	109270	30.6	151300	189210
		30.7	96880	95150	30.7	46430	46020	30.7	106050	109550	30.7	155060	189090
		30.8	95290	97800	30.8	45860	44120	30.8	106460	108160	30.8	154070	190110
		30.9	96570	97900	30.9	45330	45380	30.9	106180	110920	30.9	154020	189760
		31	94760	96600	31	45210	45580	31	106910	109530	31	155490	187140
		31.1	95650	98120	31.1	46390	44670	31.1	108530	108360	31.1	154200	186560
		31.2	96530	97890	31.2	47010	44290	31.2	104830	107780	31.2	154400	189210
		31.3	95650	98080	31.3	47060	43550	31.3	106620	109280	31.3	156600	189590
		31.4	94580	97180	31.4	47660	44670	31.4	106760	108010	31.4	153250	188790
		31.5	94990	97180	31.5	47340	45090	31.5	107420	109090	31.5	153620	189770
		31.6	96420	97830	31.6	47840	43790	31.6	104500	109280	31.6	156440	189090
		31.7	96440	98470	31.7	48650	44490	31.7	106950	108560	31.7	154500	187390
		31.8	95880	97650	31.8	47860	43470	31.8	105080	111270	31.8	156920	189230
		31.9	98090	100430	31.9	47700	45300	31.9	107930	110260	31.9	155020	192800
		32	95920	99960	32	46840	44100	32	106960	109720	32	155670	190370
		32.1	95320	97870	32.1	48340	44530	32.1	106900	107510	32.1	157300	189410
		32.2	95970	95550	32.2	48140	42900	32.2	105900	109800	32.2	158270	191530
		32.3	95430	98980	32.3	47650	42990	32.3	109230	109130	32.3	156260	192760
		32.4	98050	97530	32.4	47220	42630	32.4	107740	108850	32.4	156470	191990
		32.5	96010	96550	32.5	48840	42970	32.5	107790	109130	32.5	155830	191580
		32.6	96060	98840	32.6	48370	43890	32.6	106800	110230	32.6	157970	192220
		32.7	96220	96560	32.7	48490	43470	32.7	107120	108700	32.7	157340	191230
		32.8	97410	97180	32.8	46870	43520	32.8	108650	110390	32.8	159040	195810
		32.9	95660	97570	32.9	48250	43990	32.9	106310	108680	32.9	156460	194740
		33	97110	95380	33	47660	43790	33	106420	109370	33	158560	192270
		33.1	97090	95420	33.1	47740	42910	33.1	107410	110530	33.1	159140	193990
		33.2	97970	96110	33.2	48530	43070	33.2	104230	109490	33.2	158340	194270
		33.3	96970	97740	33.3	47990	43000	33.3	106890	109090	33.3	158370	194920
		33.4	96530	97080	33.4	49470	43030	33.4	107560	107410	33.4	159450	195140
		33.5	97230	96450	33.5	48710	42010	33.5	107240	109070	33.5	162650	193340
		33.6	97790	96830	33.6	47800	43550	33.6	107640	108710	33.6	160380	195610
		33.7	96420	95640	33.7	47880	42710	33.7	107360	110180	33.7	161850	198280
		33.8	95140	96890	33.8	48660	43740	33.8	108740	109320	33.8	160240	198260
		33.9	94820	94320	33.9	49120	41880	33.9	108680	110590	33.9	160510	195760
		34	96830	96570	34	49110	41820	34	107110	106770	34	160160	199050
		34.1	96930	94660	34.1	47820	43300	34.1	105420	110170	34.1	159470	198920
		34.2	99130	95130	34.2	49400	42910	34.2	106760	109310	34.2	159200	199300
		34.3	95590	93540	34.3	49890	41860	34.3	105370	107570	34.3	161620	197520
		34.4	95780	95520	34.4	47910	41910	34.4	106110	108610	34.4	160780	199590
		34.5	96430	95300	34.5	48800	43450	34.5	106570	109330	34.5	160920	200140
		34.6	96410	94010	34.6	47900	43340	34.6	108460	110720	34.6	162950	198610
		34.7	98070	95410	34.7	47460	42540	34.7	107570	110520	34.7	159100	199320
		34.8	98310	94410	34.8	48830	42640	34.8	106710	107990	34.8	161490	198300
		34.9	96660	93590	34.9	48210	42910	34.9	106980	109690	34.9	159220	201640
		35	96090	93950	35	50670	42620	35	107440	108530	35	161510	199400
		35.1	95630	94380	35.1	47480	42380	35.1	108180	108630	35.1	163590	199640
		35.2	95930	95540	35.2	49240	43540	35.2	105770	108210	35.2	160360	200130
		35.3	97920	93520	35.3	48090	42390	35.3	105560	105900	35.3	160740	198500
		35.4	95640	92790	35.4	48270	43220	35.4	106260	107580	35.4	161500	198960
		35.5	97280	92770	35.5	47030	42170	35.5	106690	107020	35.5	160720	198220
		35.6	96840	92790	35.6	46230	42760	35.6	105910	107680	35.6	162650	199440
		35.7	95330	93190	35.7	47660	41830	35.7	106180	107190	35.7	161700	200820
		35.8	97310	93900	35.8	47970	42020	35.8	106130	106140	35.8	161950	196550
		35.9	96540	92430	35.9	48410	42960	35.9	105320	108350	35.9	160200	199880
		36	97930	93670	36	48200	42580	36	108990	106390	36	160230	199090
		36.1	97050	94750	36.1	48260	43260	36.1	107510	105040	36.1	160660	198760
		36.2	95820	96110	36.2	48240	42460	36.2	106710	105400	36.2	160540	195220
		36.3	96690	94630	36.3	47270	42890	36.3	107100	105440	36.3	160990	194720
		36.4	97380	94580	36.4	46760	42880	36.4	106850	103810	36.4	161460	198040
		36.5	96890	92840	36.5	46880	41760	36.5	107050	104630	36.5	161160	195710
		36.6	98680	94890	36.6	46920	42320	36.6	106850	104000	36.6	162300	193720
		36.7	97970	94440	36.7	44850	42450	36.7	105320	102270	36.7	159980	196500
		36.8	97350	94120	36.8	46290	43810	36.8	105730	102010	36.8	159030	193210
		36.9	97720	95290	36.9	46270	42360	36.9	106990	101580	36.9	161300	193410
		37	97100	95560	37	44620	42750	37	107180	102680	37	159580	190070
		37.1	100570	95400	37.1	45660	41990	37.1	106880	101560	37.1	158970	193490
		37.2	102060	95820	37.2	45510	41380	37.2	106240	101710	37.2	160580	192950
		37.3	101100	96860	37.3	43470	43240	37.3	105730	102140	37.3	160910	191200
		37.4	100380	97940	37.4	44430	41070	37.4	106400	103760	37.4	161680	191020
		37.5	97740	95100	37.5	45050	42760	37.5	106310	100220	37.5	157720	190070
		37.6	99450	97600	37.6	44200	42660	37.6	107240	100170	37.6	158360	192370
		37.7	96930	96930	37.7	44450	42100	37.7	104280	101410	37.7	157150	187550
		37.8	98780	98080	37.8	43690	42420	37.8	105870	100940	37.8	157440	188090
		37.9	100890	98010	37.9	43590	42720	37.9	104910	99390	37.9	158310	189180
		38	99100	100850	38	42560	42960	38	105700	102150	38	158210	189150
		38.1	101290	97950	38.1	43520	42120	38.1	106050	100500	38.1	158280	190650
		38.2	102200	98830	38.2	43240	43100	38.2	107670	99040	38.2	158040	189490
		38.3	100350	97910	38.3	43670	42760	38.3	106870	99460	38.3	156100	188270
		38.4	102210	99290	38.4	44140	44480	38.4	104760	98730	38.4	155670	189510
		38.5	98800	97230	38.5	42000	43690	38.5	108080	99480	38.5	160850	189740
		38.6	100000	99810	38.6	43200	42870	38.6	106730	99830	38.6	155190	188660
		38.7	99380	101280	38.7	42640	42610	38.7	107440	100930	38.7	157690	188280
		38.8	100330	101060	38.8	42910	42460	38.8	107590	100800	38.8	157240	188320
		38.9	99480	99710	38.9	43870	42550	38.9	106880	99750	38.9	155690	190440
		39	100530	101020	39	42340	43210	39	108810	101280	39	157140	188970
		39.1	102540	99600	39.1	42350	42210	39.1	106100	102490	39.1	156170	188100
		39.2	102360	101230	39.2	43360	41960	39.2	107040	100370	39.2	154560	188760
		39.3	102940	100420	39.3	41600	43120	39.3	107060	102290	39.3	153890	188510
		39.4	100990	100150	39.4	42130	41740	39.4	106980	100030	39.4	154410	189780
		39.5	101950	100760	39.5	41610	42150	39.5	107170	101200	39.5	156080	190880
		39.6	102990	100080	39.6	43210	43430	39.6	106900	101970	39.6	153820	190050
		39.7	101830	99300	39.7	43570	41950	39.7	106560	101630	39.7	153900	189800
		39.8	100220	101200	39.8	43260	43220	39.8	107530	102550	39.8	154020	188370
		39.9	102550	98290	39.9	41890	43020	39.9	108230	100340	39.9	153580	190770
		40	102160	100060	40	42430	43570	40	107950	103570	40	154430	191010
		40.1	104190	100040	40.1	43500	43640	40.1	109090	102620	40.1	152620	190560
		40.2	101590	99160	40.2	41830	42540	40.2	109330	103520	40.2	151530	190550
		40.3	102970	97490	40.3	43400	42790	40.3	107370	103000	40.3	152900	194700
		40.4	103060	98000	40.4	42070	42390	40.4	110710	104750	40.4	154310	190940
		40.5	103970	101060	40.5	44110	42440	40.5	107070	103280	40.5	152480	191300
		40.6	105270	99090	40.6	44150	44090	40.6	108060	104550	40.6	150770	192280
		40.7	102260	97660	40.7	42250	42530	40.7	107130	104820	40.7	152340	193430
		40.8	103540	99080	40.8	43390	42340	40.8	108050	104470	40.8	150520	197170
		40.9	102030	97800	40.9	43850	41840	40.9	108390	105360	40.9	153260	194620
		41	104210	96670	41	42020	44000	41	107190	105310	41	149530	195940
		41.1	102140	97210	41.1	42730	44090	41.1	107360	106210	41.1	152080	195650
		41.2	101580	98990	41.2	42880	42570	41.2	107110	104880	41.2	152350	195090
		41.3	100760	96890	41.3	42680	42770	41.3	108940	106390	41.3	150790	195900
		41.4	101850	96910	41.4	43490	41950	41.4	104550	106060	41.4	151860	195250
		41.5	104610	98820	41.5	43890	42360	41.5	106890	106900	41.5	151010	197140
		41.6	102950	96100	41.6	43650	43150	41.6	106510	106770	41.6	153010	196530
		41.7	103860	97350	41.7	43250	41890	41.7	108960	108450	41.7	149730	196370
		41.8	103500	96190	41.8	43750	43520	41.8	108200	105950	41.8	150940	196690
		41.9	102530	97290	41.9	43260	42290	41.9	105160	108050	41.9	151980	199970
		42	102890	96860	42	43240	43390	42	107550	105600	42	153190	195440
		42.1	103280	97570	42.1	44240	43460	42.1	108020	107480	42.1	153240	196660
		42.2	101420	95970	42.2	44080	42690	42.2	107960	106200	42.2	149770	196160
		42.3	102120	95570	42.3	45290	42430	42.3	109320	107030	42.3	152090	195230
		42.4	103030	97800	42.4	44720	42400	42.4	108680	108500	42.4	148800	197070
		42.5	101670	95770	42.5	44900	43010	42.5	107510	108830	42.5	149950	196850
		42.6	102580	95980	42.6	44730	43790	42.6	107910	107010	42.6	150320	196470
		42.7	103040	96640	42.7	44760	43050	42.7	108000	107050	42.7	151960	199940
		42.8	102720	97200	42.8	44200	43070	42.8	108860	107650	42.8	151410	198890
		42.9	104420	94820	42.9	46100	41830	42.9	107720	105960	42.9	151430	198090
		43	101440	94790	43	45050	42650	43	108410	107970	43	152910	196950
		43.1	102050	94780	43.1	44490	43420	43.1	108840	104580	43.1	153760	196910
		43.2	102240	94630	43.2	45050	43700	43.2	107850	107050	43.2	153950	195720
		43.3	101110	97550	43.3	45290	42510	43.3	108820	106840	43.3	152770	196490
		43.4	99850	95950	43.4	46540	43490	43.4	107540	106660	43.4	153090	197560
		43.5	103460	95540	43.5	45370	43000	43.5	109320	105850	43.5	155730	194070
		43.6	101390	96080	43.6	47110	43230	43.6	109880	106460	43.6	155740	197670
		43.7	102430	94800	43.7	45640	42940	43.7	108490	104670	43.7	154710	196540
		43.8	100010	95540	43.8	45230	42180	43.8	106990	106780	43.8	156040	195720
		43.9	102060	97710	43.9	46700	43610	43.9	110140	104270	43.9	156350	196540
		44	101570	97480	44	46460	43520	44	108280	105060	44	155030	197860
		44.1	101180	96920	44.1	46640	43330	44.1	107010	106700	44.1	156630	194070
		44.2	102940	97650	44.2	46180	44210	44.2	110150	107530	44.2	158730	196510
		44.3	100840	96120	44.3	45570	43240	44.3	109350	106470	44.3	155620	195530
		44.4	101230	98390	44.4	46380	44270	44.4	109190	106730	44.4	156550	195670
		44.5	101350	98080	44.5	45520	42280	44.5	107140	105250	44.5	156250	194970
		44.6	102680	98740	44.6	46250	42790	44.6	108530	104880	44.6	156350	194100
		44.7	101140	97510	44.7	46110	43640	44.7	106480	105840	44.7	156850	194110
		44.8	100490	98740	44.8	46460	43470	44.8	109540	106960	44.8	157610	192410
		44.9	100880	99960	44.9	46080	43160	44.9	109160	108120	44.9	158120	192660
		45	101210	98350	45	47450	43780	45	108340	106080	45	159920	191790
		45.1	100090	98200	45.1	45120	42180	45.1	110650	104200	45.1	156320	190090
		45.2	100570	98950	45.2	46230	43090	45.2	111200	105200	45.2	154960	190440
		45.3	99280	98060	45.3	45000	44150	45.3	109000	105910	45.3	157930	189590
		45.4	99930	99000	45.4	46980	43450	45.4	110900	104970	45.4	157350	190390
		45.5	99020	100100	45.5	46760	44850	45.5	108250	106900	45.5	156960	188870
		45.6	99680	102150	45.6	45330	43490	45.6	108410	104510	45.6	159540	189500
		45.7	100200	100500	45.7	46760	43430	45.7	109330	105420	45.7	159940	187410
		45.8	99500	100020	45.8	46770	43630	45.8	108970	105670	45.8	158460	188270
		45.9	102090	98970	45.9	45500	43180	45.9	106560	104870	45.9	158440	187890
		46	99560	98620	46	45730	43840	46	107270	104460	46	155870	189590
		46.1	99020	100740	46.1	44960	44040	46.1	108450	104750	46.1	156530	187750
		46.2	98470	97680	46.2	44400	43120	46.2	109510	103280	46.2	157480	186160
		46.3	98900	99810	46.3	46680	43320	46.3	108230	104210	46.3	157710	189090
		46.4	98460	98470	46.4	45980	43010	46.4	106710	105060	46.4	158070	188370
		46.5	98350	98730	46.5	45210	43720	46.5	111490	107480	46.5	155460	185800
		46.6	98280	99730	46.6	46550	43180	46.6	109340	106380	46.6	157040	188480
		46.7	98320	99280	46.7	44090	44330	46.7	108990	105660	46.7	158210	189110
		46.8	98490	98920	46.8	46450	43560	46.8	107450	105070	46.8	157470	187220
		46.9	97510	99650	46.9	45290	43530	46.9	108990	106490	46.9	157490	186550
		47	96850	99660	47	46050	43940	47	110000	104580	47	157020	187940
		47.1	97720	98530	47.1	45780	43480	47.1	109990	104400	47.1	157040	187280
		47.2	97380	100120	47.2	45130	43960	47.2	109180	105400	47.2	156530	184980
		47.3	97210	99440	47.3	44920	42360	47.3	109830	105050	47.3	156580	189990
		47.4	95110	100350	47.4	45020	43870	47.4	107820	104200	47.4	156370	187890
		47.5	95450	98330	47.5	44850	42840	47.5	108190	106690	47.5	155360	186960
		47.6	95800	96820	47.6	46120	43640	47.6	108980	104000	47.6	155970	187050
		47.7	94830	98210	47.7	45740	42890	47.7	110070	102760	47.7	157410	188880
		47.8	97360	95720	47.8	45670	43500	47.8	110480	104210	47.8	155960	190730
		47.9	95540	96540	47.9	45980	42530	47.9	107130	103090	47.9	156360	187660
		48	96750	97550	48	45990	42720	48	108000	105420	48	155170	185840
		48.1	96300	96840	48.1	45040	41420	48.1	109110	102260	48.1	156270	185520
		48.2	95870	97090	48.2	45450	42430	48.2	108120	102690	48.2	158090	188340
		48.3	95700	98110	48.3	45580	42390	48.3	109620	105600	48.3	156930	186960
		48.4	94670	95070	48.4	44640	42520	48.4	109100	104280	48.4	155410	188680
		48.5	95030	97520	48.5	45440	42430	48.5	108310	103690	48.5	155720	187870
		48.6	94580	96850	48.6	44840	42290	48.6	108100	103990	48.6	154740	188070
		48.7	95980	95450	48.7	44790	42720	48.7	109060	107670	48.7	155130	185050
		48.8	96450	97020	48.8	44870	42350	48.8	107470	106070	48.8	156920	187070
		48.9	94800	98560	48.9	44680	42780	48.9	109910	103840	48.9	157490	187010
		49	94840	98110	49	45000	42970	49	110330	103520	49	156860	183910
		49.1	95330	98270	49.1	44400	42040	49.1	108220	104150	49.1	154850	186330
		49.2	95810	97160	49.2	44160	42550	49.2	110040	105510	49.2	155860	187240
		49.3	97620	97920	49.3	45840	42400	49.3	109510	104350	49.3	154990	185640
		49.4	94890	98170	49.4	45060	42720	49.4	108930	103570	49.4	153710	183830
		49.5	94860	97370	49.5	44820	41610	49.5	108690	105180	49.5	154420	186090
		49.6	96650	97670	49.6	45750	41870	49.6	108510	105420	49.6	153620	187280
		49.7	93700	96820	49.7	44980	42090	49.7	110650	104760	49.7	153760	187570
		49.8	95320	96560	49.8	45450	41930	49.8	109610	105120	49.8	156190	185710
		49.9	96400	98910	49.9	45900	40470	49.9	110440	104640	49.9	154720	183970
		50	94280	98360	50	45080	40830	50	110410	105900	50	154460	183010
		50.1	95730	98460	50.1	45300	42210	50.1	109470	104820	50.1	156350	181610
		50.2	95910	99330	50.2	44030	41710	50.2	109320	105950	50.2	155490	184840
		50.3	95720	98100	50.3	45810	40220	50.3	109110	105310	50.3	156800	183340
		50.4	95270	98050	50.4	47030	41210	50.4	108480	107670	50.4	155940	184450
		50.5	95080	100000	50.5	46630	41220	50.5	108820	106570	50.5	154750	182850
		50.6	94060	98670	50.6	44360	40160	50.6	109910	105690	50.6	155660	183080
		50.7	95910	97680	50.7	44830	40550	50.7	108340	106190	50.7	155670	181510
		50.8	94560	98160	50.8	45610	41140	50.8	109340	107650	50.8	157010	182230
		50.9	93350	97460	50.9	46000	41290	50.9	109980	105950	50.9	157960	184620
		51	93640	97190	51	45910	40170	51	110300	108700	51	155730	181820
		51.1	93420	99540	51.1	44610	39280	51.1	106780	108720	51.1	155990	182880
		51.2	92090	96980	51.2	44770	40330	51.2	109310	108980	51.2	154710	180790
		51.3	94220	97820	51.3	46880	41820	51.3	111550	108320	51.3	159580	184020
		51.4	93370	97750	51.4	45550	41060	51.4	109410	108600	51.4	156700	182630
		51.5	92460	97500	51.5	46240	40870	51.5	109370	108240	51.5	155720	182500
		51.6	93040	98200	51.6	44850	40370	51.6	108940	107830	51.6	158730	182240
		51.7	93530	98560	51.7	45780	41430	51.7	109920	107090	51.7	155650	184670
		51.8	92970	98030	51.8	46890	40350	51.8	109310	107110	51.8	156560	179830
		51.9	93820	97140	51.9	44890	40970	51.9	109340	106060	51.9	155230	181370
		52	94000	97340	52	45930	40730	52	107240	107380	52	158160	184210
		52.1	93180	99230	52.1	44810	41500	52.1	107700	108080	52.1	156440	184820
		52.2	93100	98760	52.2	46540	40810	52.2	108220	106860	52.2	156610	182860
		52.3	90920	97240	52.3	44990	41230	52.3	107960	105270	52.3	159100	181800
		52.4	93090	96940	52.4	44860	40040	52.4	108640	107150	52.4	155310	184560
		52.5	91070	96850	52.5	45230	42240	52.5	107450	106280	52.5	158220	182410
		52.6	92310	98380	52.6	46110	40700	52.6	106490	106210	52.6	154630	182310
		52.7	90900	98320	52.7	46070	41300	52.7	108960	107550	52.7	155830	183230
		52.8	91870	97570	52.8	45180	42350	52.8	106860	106060	52.8	156530	185510
		52.9	89890	95910	52.9	45940	41730	52.9	109750	107010	52.9	158810	183400
		53	92770	97120	53	44920	41340	53	108370	105900	53	157100	186190
		53.1	91370	97600	53.1	45600	42070	53.1	106960	107160	53.1	156880	187370
		53.2	91410	98000	53.2	44640	42350	53.2	107300	108110	53.2	157590	189470
		53.3	92060	96930	53.3	46130	42010	53.3	107960	105350	53.3	155640	187120
		53.4	90940	93930	53.4	45880	42450	53.4	108300	107000	53.4	159450	190570
		53.5	90500	97430	53.5	45890	42550	53.5	108620	105910	53.5	157950	186430
		53.6	92200	97440	53.6	44520	41600	53.6	109260	108280	53.6	159240	188600
		53.7	92380	95380	53.7	44900	41990	53.7	107450	106810	53.7	158750	189640
		53.8	90740	95900	53.8	45820	42720	53.8	106730	107860	53.8	156570	188200
		53.9	91420	96120	53.9	44990	42630	53.9	107980	107080	53.9	156280	191130
		54	89860	95730	54	44230	43700	54	106960	105340	54	157320	189120
		54.1	90550	96780	54.1	45210	42540	54.1	107320	108570	54.1	157190	188090
		54.2	89720	95490	54.2	45820	42540	54.2	108030	106370	54.2	157740	191700
		54.3	89250	94960	54.3	46380	42620	54.3	106170	107830	54.3	157330	188440
		54.4	89190	95120	54.4	45250	41390	54.4	106570	108310	54.4	156990	188630
		54.5	91120	95740	54.5	43930	41730	54.5	107330	108870	54.5	156120	189260
		54.6	88750	95200	54.6	44350	43760	54.6	108270	106840	54.6	157590	191920
		54.7	90550	95730	54.7	45120	41990	54.7	106960	108570	54.7	157220	189780
		54.8	89060	95830	54.8	44890	42750	54.8	106690	108270	54.8	157870	190180
		54.9	89320	97090	54.9	45790	42630	54.9	106730	105930	54.9	157050	190080
		55	88210	95380	55	43480	42190	55	106790	110010	55	157740	190480
		55.1	89220	95090	55.1	45620	43050	55.1	105980	109940	55.1	159180	189330
		55.2	91380	97200	55.2	45250	43090	55.2	107470	106750	55.2	155700	188950
		55.3	89520	95180	55.3	45590	43240	55.3	106040	109390	55.3	158670	191390
		55.4	90850	95830	55.4	46120	41880	55.4	103900	108000	55.4	156800	190430
		55.5	88980	92500	55.5	45710	43450	55.5	107270	108610	55.5	158820	191570
		55.6	89190	96590	55.6	45530	42820	55.6	106470	109290	55.6	157170	191360
		55.7	89360	97610	55.7	46130	42790	55.7	107730	108900	55.7	158240	191320
		55.8	91070	94190	55.8	46510	42740	55.8	106940	107170	55.8	159500	190800
		55.9	89150	96330	55.9	46690	41450	55.9	106480	109820	55.9	158680	189590
		56	89860	97390	56	45660	41950	56	107100	108120	56	156520	190420
		56.1	89840	97780	56.1	45900	41990	56.1	106430	108760	56.1	157570	191060
		56.2	88730	95440	56.2	46480	42240	56.2	105640	110080	56.2	153820	195460
		56.3	88580	96910	56.3	45100	42050	56.3	106200	108250	56.3	157360	190920
		56.4	90270	96420	56.4	45300	40410	56.4	104870	109730	56.4	155380	192460
		56.5	87200	97260	56.5	47190	42390	56.5	105330	108380	56.5	157350	192740
		56.6	89840	95260	56.6	46500	42090	56.6	104450	108780	56.6	156690	191910
		56.7	89690	97220	56.7	46860	41480	56.7	103930	109910	56.7	155390	193450
		56.8	90460	97190	56.8	47170	41560	56.8	106330	109260	56.8	154370	192940
		56.9	90530	97740	56.9	46190	40170	56.9	104220	108350	56.9	155650	192990
		57	90750	96680	57	45460	42410	57	104730	107450	57	154690	193890
		57.1	88870	97030	57.1	45180	40570	57.1	104860	109990	57.1	158690	195470
		57.2	89000	96440	57.2	46080	41230	57.2	105210	108610	57.2	157360	193280
		57.3	88920	97140	57.3	46090	41380	57.3	105980	107990	57.3	154150	193250
		57.4	89790	96260	57.4	45920	42330	57.4	104050	108540	57.4	159090	191580
		57.5	90630	96500	57.5	46680	39440	57.5	104470	109030	57.5	157380	195250
		57.6	89880	95770	57.6	47120	40660	57.6	105530	107210	57.6	157350	192310
		57.7	90890	96530	57.7	46670	41640	57.7	105860	108240	57.7	157660	194750
		57.8	91310	97820	57.8	45380	41140	57.8	106300	107960	57.8	154060	194390
		57.9	90050	98270	57.9	46870	42780	57.9	104960	105900	57.9	154980	192060
		58	92170	98300	58	46070	42010	58	104910	108340	58	155530	193480
		58.1	90500	97850	58.1	47110	41850	58.1	104260	106680	58.1	157670	191160
		58.2	88240	96390	58.2	46030	40420	58.2	106480	106470	58.2	153190	191300
		58.3	89380	97210	58.3	47670	41450	58.3	103890	105840	58.3	154920	193360
		58.4	89870	96830	58.4	46710	41110	58.4	106430	105480	58.4	153930	193320
		58.5	90930	97970	58.5	45440	40720	58.5	105980	104000	58.5	152780	192830
		58.6	93510	99210	58.6	44400	42130	58.6	105510	105730	58.6	152840	193680
		58.7	90460	96780	58.7	45260	41030	58.7	107290	105190	58.7	156440	191460
		58.8	90340	96920	58.8	46020	41950	58.8	103940	105570	58.8	155530	193780
		58.9	91350	97020	58.9	45520	41540	58.9	105550	106940	58.9	154940	193080
		59	91100	95800	59	46320	41930	59	105750	104010	59	155130	192580
		59.1	90090	96030	59.1	45820	40240	59.1	106380	102740	59.1	155450	193190
		59.2	90180	97430	59.2	44880	41800	59.2	106730	105130	59.2	152980	190930
		59.3	91080	98720	59.3	44970	40880	59.3	106360	103940	59.3	155840	192800
		59.4	92440	96670	59.4	45490	39490	59.4	107060	102310	59.4	155250	194260
		59.5	90080	98290	59.5	45110	41580	59.5	106560	104610	59.5	153910	194210
		59.6	90000	97120	59.6	45920	41030	59.6	106940	104470	59.6	155390	193620
		59.7	91850	97090	59.7	44690	41270	59.7	106760	105020	59.7	152430	192720
		59.8	90780	96880	59.8	44460	40320	59.8	107920	104860	59.8	153360	190350
		59.9	92530	97220	59.9	44330	40980	59.9	108390	104010	59.9	151970	190690
		60	88790	96970	60	44990	40260	60	106970	105430	60	154850	193000
		60.1	89630	98610	60.1	44190	40760	60.1	109800	103870	60.1	154130	191530
		60.2	91700	97270	60.2	45130	39910	60.2	107590	102120	60.2	154430	192260
		60.3	89900	97400	60.3	44540	40130	60.3	107070	103340	60.3	155700	187670
		60.4	91060	96230	60.4	44580	39990	60.4	108560	104440	60.4	154170	190520
		60.5	89930	95250	60.5	44980	39630	60.5	106910	103270	60.5	152280	189300
		60.6	91270	95660	60.6	45010	40430	60.6	109620	106220	60.6	154160	189000
		60.7	91540	97360	60.7	45970	39840	60.7	107780	104690	60.7	155340	186860
		60.8	90290	97300	60.8	44650	40510	60.8	107710	104470	60.8	155970	189370
		60.9	91130	95780	60.9	45350	40460	60.9	108430	104960	60.9	154250	188230
		61	90510	96140	61	45480	39170	61	106000	103150	61	151710	186770
		61.1	91420	96560	61.1	44640	40830	61.1	108250	104020	61.1	154610	186480
		61.2	90530	94890	61.2	44630	39860	61.2	105700	103700	61.2	154550	186430
		61.3	90220	95090	61.3	45310	40380	61.3	108110	105820	61.3	153960	187610
		61.4	91740	95020	61.4	46420	40840	61.4	109550	105590	61.4	152160	187170
		61.5	92410	95710	61.5	44730	41020	61.5	107680	106160	61.5	153590	185340
		61.6	92340	94510	61.6	44370	39380	61.6	110030	102220	61.6	153910	184100
		61.7	92130	93470	61.7	46240	39660	61.7	107850	104490	61.7	153600	187940
		61.8	91770	94190	61.8	45290	40650	61.8	110560	104130	61.8	153950	185120
		61.9	91760	95610	61.9	45560	40510	61.9	108620	106280	61.9	152520	185560
		62	90110	95560	62	45770	39750	62	107550	105610	62	153470	184900
		62.1	92030	95630	62.1	45880	40200	62.1	107020	104860	62.1	152410	184580
		62.2	93230	94890	62.2	45520	41090	62.2	108420	105360	62.2	153000	184870
		62.3	89150	94560	62.3	45640	40280	62.3	108150	105140	62.3	153880	183530
		62.4	91400	95030	62.4	45450	41300	62.4	106550	105850	62.4	151160	183330
		62.5	90690	94480	62.5	45270	39670	62.5	107600	106860	62.5	153220	184690
		62.6	91840	93510	62.6	45430	40480	62.6	111020	104080	62.6	152640	182090
		62.7	93170	95320	62.7	45390	41670	62.7	108420	105570	62.7	151750	183140
		62.8	91510	96170	62.8	45230	40790	62.8	108160	105660	62.8	151570	183570
		62.9	91680	96120	62.9	45160	40820	62.9	108910	105840	62.9	154660	184130
		63	93200	94010	63	46290	40890	63	109300	105640	63	152220	185630
		63.1	90000	92220	63.1	45810	41720	63.1	108620	106940	63.1	152700	180980
		63.2	92490	94290	63.2	45870	41210	63.2	109500	105170	63.2	150080	182320
		63.3	91230	93570	63.3	46440	40280	63.3	108000	106160	63.3	150350	183380
		63.4	91400	95820	63.4	46160	40080	63.4	107390	105460	63.4	151710	183160
		63.5	92490	95610	63.5	47740	40880	63.5	108180	108270	63.5	152540	179870
		63.6	91910	95720	63.6	45770	41390	63.6	107800	105820	63.6	151400	183140
		63.7	93390	94360	63.7	46250	42230	63.7	107420	105410	63.7	148640	180930
		63.8	92010	95120	63.8	47340	41930	63.8	108910	105830	63.8	148800	182120
		63.9	91350	96030	63.9	46440	41490	63.9	107460	107020	63.9	151690	181110
		64	92180	95670	64	47460	41220	64	108950	105990	64	153090	183260
		64.1	91580	94580	64.1	47090	41290	64.1	107110	105550	64.1	153420	185190
		64.2	91610	96070	64.2	47990	41600	64.2	106490	104330	64.2	152370	180740
		64.3	91760	94890	64.3	47140	42190	64.3	108730	105210	64.3	152450	181870
		64.4	92350	96060	64.4	48150	42260	64.4	109770	106480	64.4	151480	181430
		64.5	93120	96300	64.5	47140	42540	64.5	106850	106890	64.5	153280	182770
		64.6	91920	96620	64.6	47050	41610	64.6	108950	106680	64.6	153210	180590
		64.7	93380	96300	64.7	46770	42070	64.7	108180	104800	64.7	152040	181430
		64.8	92500	99260	64.8	46210	41740	64.8	108390	105020	64.8	150930	178800
		64.9	93880	99200	64.9	47630	43550	64.9	107950	105740	64.9	148360	182240
		65	92330	99240	65	47560	41520	65	106940	104560	65	151240	182760
		65.1	94180	98180	65.1	46950	42610	65.1	106740	106030	65.1	153110	182250
		65.2	90580	98830	65.2	46560	42740	65.2	108750	103440	65.2	150390	182980
		65.3	93510	99050	65.3	46290	41870	65.3	108330	105290	65.3	150390	182210
		65.4	93430	96830	65.4	47620	42400	65.4	106780	105330	65.4	150510	180620
		65.5	93070	99730	65.5	45610	43670	65.5	108190	102840	65.5	151480	180820
		65.6	92580	100280	65.6	47420	42360	65.6	108360	103810	65.6	150030	181810
		65.7	93660	100040	65.7	46170	43150	65.7	108570	104430	65.7	152380	178770
		65.8	95190	101010	65.8	46480	44230	65.8	108270	105070	65.8	150930	180860
		65.9	92880	99660	65.9	47040	44390	65.9	108240	100940	65.9	151360	178900
		66	93360	100360	66	46330	43650	66	108890	101870	66	151660	180760
		66.1	94370	99410	66.1	47430	44140	66.1	108710	101360	66.1	153880	179800
		66.2	93520	100630	66.2	45920	42860	66.2	109850	100830	66.2	152960	180730
		66.3	94360	101690	66.3	47820	42610	66.3	108110	103150	66.3	151760	179120
		66.4	94700	100270	66.4	47120	42400	66.4	110200	102420	66.4	151420	181950
		66.5	94630	101930	66.5	49120	43090	66.5	111220	102150	66.5	151280	180240
		66.6	92850	100420	66.6	46510	43420	66.6	107410	101560	66.6	152780	180810
		66.7	92900	100230	66.7	47590	42780	66.7	108400	102390	66.7	152310	180430
		66.8	92160	103100	66.8	47250	43090	66.8	108120	103160	66.8	150000	178350
		66.9	94010	100780	66.9	46780	44350	66.9	107590	100550	66.9	152900	180860
		67	93590	102110	67	46940	42990	67	108390	99190	67	150510	182370
		67.1	94510	101360	67.1	47470	43280	67.1	108160	99790	67.1	151640	180610
		67.2	93360	101260	67.2	46510	42310	67.2	107770	100560	67.2	153820	179890
		67.3	93770	102080	67.3	47050	43070	67.3	107880	98240	67.3	152690	180780
		67.4	91920	101270	67.4	47180	42410	67.4	106570	99910	67.4	150330	181240
		67.5	94020	102510	67.5	47090	42920	67.5	108670	99610	67.5	152570	183330
		67.6	94140	100680	67.6	47060	44050	67.6	108110	99350	67.6	152030	180140
		67.7	92730	101220	67.7	46650	43560	67.7	107650	100690	67.7	152300	181890
		67.8	91850	102180	67.8	47070	44150	67.8	107510	99760	67.8	153470	181420
		67.9	92300	101840	67.9	47110	42690	67.9	108090	99220	67.9	153790	183160
		68	94250	102880	68	45780	42680	68	106030	100760	68	155550	180860
		68.1	95310	100850	68.1	46740	42570	68.1	105930	97870	68.1	151930	180660
		68.2	94670	99380	68.2	46200	41730	68.2	105130	97690	68.2	153620	181450
		68.3	93320	102580	68.3	47660	42000	68.3	106970	97580	68.3	152260	183710
		68.4	93590	101130	68.4	47330	42380	68.4	105670	99280	68.4	150910	182840
		68.5	93350	101920	68.5	48500	42710	68.5	106180	99800	68.5	152440	183290
		68.6	92730	99650	68.6	47180	42430	68.6	106640	98110	68.6	151670	186180
		68.7	93750	101410	68.7	46100	43140	68.7	105810	98980	68.7	152210	182300
		68.8	92990	100440	68.8	47270	42360	68.8	107070	97920	68.8	151540	181740
		68.9	91430	100200	68.9	47610	42260	68.9	106370	99300	68.9	153790	181940
		69	93270	101840	69	46440	41750	69	105910	97510	69	154330	183540
		69.1	93370	102410	69.1	46470	41590	69.1	104970	99370	69.1	152090	182970
		69.2	94630	99190	69.2	46840	41890	69.2	105610	99670	69.2	152810	185020
		69.3	92980	99960	69.3	46380	42180	69.3	106310	98850	69.3	153480	185030
		69.4	92350	100070	69.4	47360	41440	69.4	105210	98980	69.4	152370	184190
		69.5	92750	100840	69.5	47780	42080	69.5	103410	99110	69.5	150830	186430
		69.6	92630	96060	69.6	46650	42300	69.6	105930	98540	69.6	150390	186570
		69.7	95710	98430	69.7	46920	41570	69.7	105000	99110	69.7	150080	185240
		69.8	93550	98050	69.8	46780	41280	69.8	104260	98780	69.8	153430	184440
		69.9	94530	96520	69.9	46560	39790	69.9	105720	98020	69.9	153530	183240
		70	93730	97730	70	46960	41280	70	105310	100810	70	149830	182090
		70.1	94140	99420	70.1	46760	41020	70.1	104040	98920	70.1	151140	183330
		70.2	92990	98390	70.2	46280	41860	70.2	104820	100750	70.2	153280	182070
		70.3	93070	97890	70.3	47630	42000	70.3	107670	99110	70.3	152810	183440
		70.4	93740	98560	70.4	47050	40450	70.4	105140	100870	70.4	149280	183890
		70.5	94440	96980	70.5	47160	41580	70.5	104720	101770	70.5	151190	182870
		70.6	94350	97030	70.6	46450	41170	70.6	103650	101390	70.6	150420	182540
		70.7	93720	96530	70.7	47200	42460	70.7	104300	101700	70.7	151780	183590
		70.8	94850	94510	70.8	45740	41470	70.8	104720	103160	70.8	151490	180540
		70.9	94200	95590	70.9	47170	40850	70.9	104260	101090	70.9	152080	184540
		71	93020	96450	71	46940	41580	71	102900	100680	71	152500	183580
		71.1	93860	95300	71.1	46280	41980	71.1	104570	102680	71.1	151400	183680
		71.2	94700	95820	71.2	46290	41730	71.2	103210	103270	71.2	151960	183610
		71.3	95690	95530	71.3	45740	40860	71.3	104140	103410	71.3	151300	182840
		71.4	94160	96570	71.4	45120	41440	71.4	105250	100070	71.4	150980	181530
		71.5	94150	96250	71.5	46490	42300	71.5	105710	103760	71.5	152110	182960
		71.6	94160	95400	71.6	47540	43110	71.6	104570	102550	71.6	153070	182220
		71.7	94300	95980	71.7	44300	41110	71.7	104540	104990	71.7	149340	183900
		71.8	94770	96700	71.8	45450	40500	71.8	104550	101850	71.8	153070	184200
		71.9	94700	97800	71.9	45040	40700	71.9	107230	104970	71.9	153170	182480
		72	94600	96520	72	45750	41570	72	104490	104930	72	150950	184790
		72.1	96470	95610	72.1	46480	42510	72.1	106120	102350	72.1	150660	182030
		72.2	95680	95800	72.2	46770	41640	72.2	105130	105000	72.2	152240	185580
		72.3	95500	95680	72.3	45970	41710	72.3	105450	105470	72.3	152780	185350
		72.4	92630	95010	72.4	45670	42340	72.4	104450	104040	72.4	151400	186740
		72.5	94620	94700	72.5	45650	42650	72.5	104130	105340	72.5	149410	187280
		72.6	95720	93830	72.6	46900	42480	72.6	107710	103760	72.6	148760	185790
		72.7	95240	95990	72.7	45240	42920	72.7	105390	103240	72.7	149300	186370
		72.8	94550	94140	72.8	45280	41670	72.8	107690	106760	72.8	150430	185790
		72.9	93950	93290	72.9	45160	41590	72.9	107200	106950	72.9	150120	188660
		73	93870	96740	73	45030	42320	73	104660	106200	73	152800	186770
		73.1	95630	96160	73.1	46290	41520	73.1	104660	104840	73.1	151070	188560
		73.2	95410	94160	73.2	46660	41450	73.2	105830	104710	73.2	151500	190050
		73.3	95290	95490	73.3	44890	43300	73.3	105350	106790	73.3	152970	189930
		73.4	95220	94530	73.4	44930	41520	73.4	106890	106180	73.4	150350	192060
		73.5	95110	95520	73.5	45190	40750	73.5	108350	104780	73.5	153660	192580
		73.6	96220	96440	73.6	46560	41740	73.6	105150	104910	73.6	149380	191890
		73.7	95330	95860	73.7	47800	41750	73.7	104870	104790	73.7	152410	190790
		73.8	96980	94450	73.8	46790	41610	73.8	103340	104740	73.8	151850	189510
		73.9	96050	94950	73.9	45120	41390	73.9	105290	105710	73.9	151590	192930
		74	94580	95430	74	45480	41830	74	105080	105970	74	149750	190310
		74.1	95880	94620	74.1	45410	41310	74.1	107130	106180	74.1	153050	189920
		74.2	96320	95380	74.2	45740	40480	74.2	106240	105350	74.2	152130	189990
		74.3	97050	95670	74.3	46640	41590	74.3	104990	106230	74.3	151040	188880
		74.4	94760	95620	74.4	45760	42080	74.4	105470	106430	74.4	152980	191640
		74.5	96470	95710	74.5	44340	41260	74.5	104200	106850	74.5	151800	190620
		74.6	95490	94420	74.6	44850	40970	74.6	105210	105920	74.6	153420	192750
		74.7	95910	94630	74.7	44220	42500	74.7	104720	106460	74.7	148170	191740
		74.8	95350	95420	74.8	44680	40310	74.8	104380	107670	74.8	151230	190270
		74.9	96800	97620	74.9	45220	41440	74.9	104680	105940	74.9	152620	195150
		75	95970	93520	75	44440	39800	75	104890	105770	75	151240	194330
		75.1	96090	95840	75.1	45890	41030	75.1	103350	106550	75.1	151050	192870
		75.2	95450	93560	75.2	44630	42670	75.2	103230	106070	75.2	151680	192840
		75.3	96150	95620	75.3	44510	41800	75.3	104750	108570	75.3	150840	193210
		75.4	96340	96290	75.4	44630	41510	75.4	104230	107160	75.4	150210	193260
		75.5	94740	94410	75.5	44600	40460	75.5	104680	106170	75.5	150220	191740
		75.6	95090	95270	75.6	45170	42370	75.6	103980	106090	75.6	147730	194310
		75.7	96720	93440	75.7	45180	41110	75.7	104270	107740	75.7	150530	189470
		75.8	96520	95890	75.8	45250	40110	75.8	102040	109770	75.8	149610	188830
		75.9	96000	95900	75.9	45580	39780	75.9	102320	107060	75.9	149390	190600
		76	97030	93900	76	44960	40460	76	103950	107810	76	152590	190460
		76.1	96680	93760	76.1	44760	39890	76.1	103870	109760	76.1	146650	188160
		76.2	95850	95510	76.2	43740	39570	76.2	103060	107520	76.2	147640	190580
		76.3	95720	96310	76.3	45170	41320	76.3	105050	109860	76.3	149650	189830
		76.4	96230	94510	76.4	44690	41890	76.4	102970	106570	76.4	149390	192040
		76.5	94880	94820	76.5	45500	39930	76.5	102860	109630	76.5	146570	191610
		76.6	95810	94780	76.6	44650	39740	76.6	104200	106550	76.6	149800	189300
		76.7	96350	93340	76.7	44770	40150	76.7	103660	109230	76.7	150190	189740
		76.8	97040	94850	76.8	43830	40390	76.8	102390	107110	76.8	149620	188770
		76.9	95510	93720	76.9	43530	40210	76.9	102690	108000	76.9	148810	189780
		77	96520	92920	77	45210	41470	77	103550	108480	77	151920	192020
		77.1	97510	93360	77.1	44060	40340	77.1	103460	108990	77.1	147130	185810
		77.2	98220	93210	77.2	43750	39370	77.2	103590	108220	77.2	151080	188020
		77.3	96340	93150	77.3	44840	40120	77.3	103830	108470	77.3	148870	188080
		77.4	97130	94650	77.4	45840	40650	77.4	103370	109520	77.4	146870	187630
		77.5	94280	95230	77.5	44900	40150	77.5	104340	107650	77.5	150930	186970
		77.6	96780	93740	77.6	44180	41470	77.6	103300	107480	77.6	149300	189700
		77.7	95880	93300	77.7	45240	40540	77.7	104420	109760	77.7	148080	186350
		77.8	96880	94480	77.8	44360	40540	77.8	102680	107280	77.8	149080	188950
		77.9	95880	93870	77.9	44290	40860	77.9	102750	108670	77.9	147110	187310
		78	96530	94940	78	45150	40080	78	102120	108880	78	148320	183940
		78.1	94780	93800	78.1	43570	40480	78.1	102420	107830	78.1	149140	185760
		78.2	95810	94760	78.2	43890	41110	78.2	101870	108940	78.2	149220	186490
		78.3	95740	94470	78.3	45150	40710	78.3	102630	106300	78.3	149450	188850
		78.4	94830	93200	78.4	44390	40490	78.4	105750	107530	78.4	151260	184870
		78.5	96720	94520	78.5	44300	41170	78.5	102720	107300	78.5	148850	186180
		78.6	95730	94240	78.6	44300	41970	78.6	103460	110760	78.6	147830	183300
		78.7	97110	94090	78.7	44520	40260	78.7	102630	108330	78.7	149940	186030
		78.8	94620	94490	78.8	43860	42130	78.8	103310	108580	78.8	147680	183010
		78.9	96020	94200	78.9	44350	40730	78.9	104620	107930	78.9	147200	183220
		79	98700	93480	79	44820	41850	79	103250	108620	79	149810	186250
		79.1	94620	95670	79.1	44220	40840	79.1	103080	109180	79.1	149850	184830
		79.2	95070	95500	79.2	45430	41300	79.2	104140	107040	79.2	150950	184530
		79.3	96030	94860	79.3	44070	40990	79.3	103870	107290	79.3	149250	186950
		79.4	95310	93490	79.4	44300	41820	79.4	105180	106090	79.4	150010	185550
		79.5	96290	93840	79.5	45130	41810	79.5	103730	108420	79.5	149380	183350
		79.6	95150	92780	79.6	45940	42320	79.6	102980	106750	79.6	149600	187190
		79.7	94490	94090	79.7	43850	42400	79.7	105490	109570	79.7	147320	186800
		79.8	94890	93940	79.8	45860	40710	79.8	104090	104490	79.8	149040	187020
		79.9	96030	96370	79.9	43650	40850	79.9	105000	106700	79.9	147180	182940
		80	95990	93330	80	45190	41710	80	103900	107960	80	149500	185580
		80.1	94420	94690	80.1	44370	42080	80.1	105740	107310	80.1	148730	183620
		80.2	93870	95120	80.2	44090	41800	80.2	102130	108410	80.2	150170	184690
		80.3	94080	94900	80.3	44880	42590	80.3	104150	107060	80.3	149910	183040
		80.4	95650	93410	80.4	44700	41550	80.4	103700	105770	80.4	150090	183730
		80.5	93960	93990	80.5	45210	41970	80.5	104200	108400	80.5	151190	182130
		80.6	93910	95340	80.6	45100	42510	80.6	105180	105780	80.6	150710	182390
		80.7	95060	93580	80.7	43970	42580	80.7	102360	107500	80.7	149640	184240
		80.8	95330	94880	80.8	44100	41920	80.8	104320	108060	80.8	149970	185170
		80.9	94230	95320	80.9	44890	42300	80.9	104230	107780	80.9	150260	183360
		81	94180	94510	81	44920	42250	81	105400	106680	81	151220	184220
		81.1	92830	93720	81.1	44130	41180	81.1	105250	106450	81.1	152500	182270
		81.2	93760	94850	81.2	45470	43520	81.2	105700	108510	81.2	151310	184910
		81.3	93710	94320	81.3	43590	43000	81.3	105310	106210	81.3	151020	183280
		81.4	92270	93590	81.4	44330	43270	81.4	106070	105240	81.4	153120	181970
		81.5	93710	94390	81.5	44610	42100	81.5	104330	106780	81.5	152110	184590
		81.6	93760	93460	81.6	44260	42770	81.6	105170	106870	81.6	151140	186470
		81.7	93570	93460	81.7	43670	41330	81.7	102620	107650	81.7	153500	185810
		81.8	94090	96260	81.8	43410	43060	81.8	106340	105660	81.8	154920	185810
		81.9	92090	95630	81.9	45170	41960	81.9	107660	104700	81.9	156020	184390
		82	91460	95140	82	43310	42250	82	105100	106420	82	154360	186780
		82.1	92270	92910	82.1	44550	41450	82.1	105660	106120	82.1	155250	186460
		82.2	93310	93160	82.2	44220	43520	82.2	104620	104200	82.2	152470	183370
		82.3	92800	90290	82.3	44560	43680	82.3	104960	108300	82.3	152430	184000
		82.4	92670	94300	82.4	43980	42410	82.4	105210	105120	82.4	153680	186200
		82.5	91930	93710	82.5	43400	42790	82.5	106230	106590	82.5	156870	187580
		82.6	93000	93020	82.6	44820	42970	82.6	104620	106090	82.6	153850	184440
		82.7	91290	93150	82.7	44360	42640	82.7	107210	106020	82.7	155460	185340
		82.8	92210	91640	82.8	45080	43490	82.8	105460	104320	82.8	153330	188460
		82.9	92170	93310	82.9	44980	42920	82.9	105960	105250	82.9	155290	184460
		83	91460	94490	83	45720	42800	83	103630	104020	83	154490	185520
		83.1	91540	93360	83.1	43110	42360	83.1	106110	103430	83.1	156750	185710
		83.2	91940	91880	83.2	45140	42470	83.2	107020	105060	83.2	155170	185700
		83.3	92700	93970	83.3	44070	42180	83.3	105320	105490	83.3	157540	185760
		83.4	90720	92420	83.4	44060	41610	83.4	104860	102860	83.4	156240	188310
		83.5	91150	93080	83.5	44440	42400	83.5	103560	104550	83.5	156980	187160
		83.6	89680	92700	83.6	44260	42930	83.6	103660	105090	83.6	153250	185850
		83.7	92740	92170	83.7	45180	43700	83.7	106140	103000	83.7	155880	189690
		83.8	92010	94150	83.8	44520	42430	83.8	107040	103100	83.8	157420	187240
		83.9	90280	92110	83.9	44150	41780	83.9	104570	104140	83.9	157250	188660
		84	89550	94420	84	44690	43480	84	105220	102880	84	158020	188760
		84.1	89970	94000	84.1	44170	43020	84.1	104820	103680	84.1	159560	185850
		84.2	89720	94150	84.2	43720	43000	84.2	105090	102290	84.2	156730	187370
		84.3	91070	91820	84.3	44420	41760	84.3	103690	104000	84.3	159470	189550
		84.4	90380	91620	84.4	44730	42200	84.4	106950	103390	84.4	158640	188800
		84.5	91060	92120	84.5	44680	42360	84.5	105260	103080	84.5	159360	187320
		84.6	91590	92530	84.6	45800	43070	84.6	102220	103440	84.6	159270	186110
		84.7	91210	91800	84.7	45120	43590	84.7	104570	103550	84.7	157170	187360
		84.8	91520	94140	84.8	42900	42720	84.8	103780	103340	84.8	160210	186880
		84.9	91170	93260	84.9	44110	42250	84.9	103270	103410	84.9	157070	187090
		85	89570	92970	85	46190	42920	85	104300	102690	85	155200	183930
		85.1	90480	93350	85.1	46000	41840	85.1	103960	102870	85.1	158260	185940
		85.2	91180	95240	85.2	43310	42750	85.2	102040	102310	85.2	158740	187110
		85.3	90910	94760	85.3	44600	42580	85.3	103490	101350	85.3	156210	186130
		85.4	92690	93320	85.4	43610	43110	85.4	103650	104140	85.4	158520	185300
		85.5	91240	93500	85.5	45170	43650	85.5	102710	103040	85.5	157560	187580
		85.6	89590	93600	85.6	45100	42730	85.6	104680	102220	85.6	159970	186730
		85.7	91390	94030	85.7	44480	42340	85.7	103220	101580	85.7	158790	184940
		85.8	90370	93890	85.8	46810	42600	85.8	106140	105060	85.8	159070	185850
		85.9	91450	94100	85.9	45490	43630	85.9	103040	103900	85.9	158760	182420
		86	92090	93760	86	47020	42370	86	104350	103360	86	156930	184130
		86.1	92060	94820	86.1	45200	41850	86.1	105880	101830	86.1	160750	184430
		86.2	90330	95430	86.2	45610	41850	86.2	101860	104250	86.2	159760	183020
		86.3	91040	94780	86.3	46290	42880	86.3	102050	103100	86.3	158640	181080
		86.4	91780	95420	86.4	45550	43270	86.4	104300	105000	86.4	157650	185360
		86.5	90230	95470	86.5	45840	42780	86.5	103070	103110	86.5	158330	186180
		86.6	90550	95270	86.6	45360	41210	86.6	101820	104530	86.6	156370	186300
		86.7	90420	95810	86.7	44630	42690	86.7	101680	104140	86.7	159390	184510
		86.8	89340	94960	86.8	44250	43140	86.8	103930	102380	86.8	157410	183600
		86.9	92580	95700	86.9	45210	41930	86.9	104380	102490	86.9	158670	180850
		87	92430	94500	87	46020	42940	87	102590	102480	87	160310	185560
		87.1	92180	95560	87.1	44970	42310	87.1	102970	103100	87.1	156120	185920
		87.2	92130	95290	87.2	44270	42710	87.2	104290	103560	87.2	158010	183350
		87.3	90980	94800	87.3	45490	41900	87.3	105280	101690	87.3	155000	183300
		87.4	90860	94470	87.4	44160	42740	87.4	104090	103370	87.4	157660	182100
		87.5	91520	94210	87.5	45350	43350	87.5	101990	100540	87.5	157630	182040
		87.6	90180	94830	87.6	43830	43010	87.6	103980	101870	87.6	159280	184010
		87.7	93060	94290	87.7	44330	41530	87.7	105010	101290	87.7	159180	182880
		87.8	89460	96200	87.8	44240	41260	87.8	105740	102880	87.8	159300	183980
		87.9	91410	95370	87.9	44440	43150	87.9	104550	100230	87.9	156660	183760
		88	92370	96800	88	45710	42170	88	101600	97470	88	157010	185520
		88.1	90370	95810	88.1	45500	41700	88.1	103400	99880	88.1	156360	184040
		88.2	93320	96300	88.2	44780	42270	88.2	103090	100930	88.2	154890	185030
		88.3	90160	96200	88.3	45260	41400	88.3	105550	100360	88.3	157170	184030
		88.4	91860	94910	88.4	44390	43390	88.4	105020	100220	88.4	157450	184910
		88.5	90900	97530	88.5	45610	42580	88.5	105360	99590	88.5	155780	183320
		88.6	92210	96390	88.6	44530	42020	88.6	104510	99730	88.6	155630	183540
		88.7	90480	95730	88.7	44530	41470	88.7	105100	101200	88.7	157360	184660
		88.8	93300	96350	88.8	45940	41930	88.8	104010	101090	88.8	157250	185070
		88.9	91000	97490	88.9	44830	40260	88.9	103270	98800	88.9	155690	183790
		89	90850	97310	89	43620	41320	89	104690	98710	89	156200	188490
		89.1	91570	96320	89.1	44550	41110	89.1	105670	99890	89.1	155320	187960
		89.2	91450	98310	89.2	44740	42100	89.2	105060	97800	89.2	154530	185510
		89.3	91730	96330	89.3	43840	42280	89.3	106960	98900	89.3	155690	185780
		89.4	91010	97200	89.4	43640	41840	89.4	102740	98820	89.4	157500	186910
		89.5	91500	97380	89.5	44760	41940	89.5	104980	98100	89.5	156420	185080
		89.6	93060	97730	89.6	43820	42170	89.6	106730	97830	89.6	156430	188380
		89.7	91830	96640	89.7	44310	42140	89.7	102790	98460	89.7	158970	183650
		89.8	91760	98160	89.8	44540	42520	89.8	106560	97000	89.8	155230	184680
		89.9	93130	97120	89.9	44430	41320	89.9	104740	98610	89.9	157290	187060
		90	91710	94320	90	44770	42590	90	106460	98640	90	155420	186340
		90.1	92510	96430	90.1	44870	40840	90.1	107010	97030	90.1	153790	186290
		90.2	94270	98420	90.2	45000	41690	90.2	104230	98760	90.2	156480	184380
		90.3	92940	97160	90.3	44590	41530	90.3	105760	97800	90.3	158090	186080
		90.4	93540	94860	90.4	45080	41540	90.4	107010	98350	90.4	156380	186880
		90.5	93390	97760	90.5	44720	42600	90.5	105570	96730	90.5	156120	187720
		90.6	93180	98900	90.6	43320	41990	90.6	105110	98910	90.6	155460	187160
		90.7	92290	94850	90.7	44900	43720	90.7	106010	98180	90.7	156630	184990
		90.8	94130	97170	90.8	44660	42220	90.8	106570	97650	90.8	155190	185030
		90.9	93880	97330	90.9	44450	41980	90.9	105150	99640	90.9	157850	186800
		91	94590	95870	91	44780	42010	91	104640	96060	91	157180	186580
		91.1	94710	96720	91.1	45960	41630	91.1	105160	97410	91.1	157570	185810
		91.2	93690	96130	91.2	43900	42110	91.2	104830	100270	91.2	156460	186310
		91.3	93560	95940	91.3	45390	41630	91.3	103830	132390	91.3	155250	185110
		91.4	92830	94960	91.4	43900	41080	91.4	104450	169800	91.4	157640	184090
		91.5	91460	95680	91.5	42940	42230	91.5	104820	173950	91.5	156130	186150
		91.6	93220	95660	91.6	44520	41030	91.6	106070	149060	91.6	155040	184350
		91.7	92730	95100	91.7	44400	41500	91.7	105190	137830	91.7	157380	187390
		91.8	91730	95850	91.8	45380	41060	91.8	106640	134110	91.8	155420	183850
		91.9	94460	97160	91.9	44370	41120	91.9	106340	135750	91.9	156670	185840
		92	90900	95630	92	44350	42030	92	105900	136110	92	155120	185200
		92.1	93060	96220	92.1	44490	41820	92.1	104010	138220	92.1	155070	186100
		92.2	93960	94550	92.2	44280	41790	92.2	105490	135760	92.2	157400	184180
		92.3	93660	93490	92.3	44280	42110	92.3	104930	137700	92.3	155260	183670
		92.4	92310	95860	92.4	44220	42540	92.4	104090	133940	92.4	155080	183580
		92.5	93570	95090	92.5	45240	41770	92.5	103330	89590	92.5	154560	185650
		92.6	94640	93630	92.6	45400	41990	92.6	106540	38340	92.6	154740	184950
		92.7	93320	95060	92.7	44850	43180	92.7	105100	69400	92.7	156460	186700
		92.8	93670	96390	92.8	45330	41790	92.8	104510	94090	92.8	155210	187180
		92.9	92320	93590	92.9	45810	42520	92.9	105010	108200	92.9	154900	187770
		93	94580	94670	93	44860	40920	93	103870	74570	93	157200	184970
		93.1	93450	95140	93.1	43770	42410	93.1	103450	27900	93.1	153860	185940
		93.2	92760	95260	93.2	46270	41730	93.2	104110	7900	93.2	153310	187310
		93.3	93750	95710	93.3	45710	40910	93.3	104130	2090	93.3	155390	183800
		93.4	94220	93940	93.4	44870	42340	93.4	103870	1010	93.4	156960	188900
		93.5	93430	95190	93.5	46380	41980	93.5	103800	700	93.5	156810	185720
		93.6	93560	95720	93.6	45950	42120	93.6	104390	730	93.6	154370	187050
		93.7	90720	95940	93.7	46450	42630	93.7	103070	760	93.7	156090	187520
		93.8	93850	96010	93.8	45940	42670	93.8	104170	600	93.8	154700	187190
		93.9	94790	95830	93.9	44720	42740	93.9	103440	590	93.9	154260	188150
		94	93050	94510	94	45860	42550	94	104370	680	94	155930	187340
		94.1	90680	95030	94.1	45720	41410	94.1	102920	520	94.1	154320	187540
		94.2	92300	95200	94.2	46730	41940	94.2	106080	590	94.2	155420	188010
		94.3	92920	95370	94.3	46070	43030	94.3	103530	560	94.3	155670	188190
		94.4	91830	97130	94.4	46610	41400	94.4	103770	650	94.4	155720	190980
		94.5	94100	95780	94.5	47080	41600	94.5	102690	710	94.5	155130	189460
		94.6	92920	92760	94.6	46570	42430	94.6	102510	630	94.6	154890	187150
		94.7	92770	97970	94.7	47500	41350	94.7	103060	590	94.7	154140	191350
		94.8	94410	94840	94.8	47410	41200	94.8	103240	690	94.8	155770	189470
		94.9	91780	92830	94.9	45260	42870	94.9	104150	670	94.9	152410	188430
		95	93010	94990	95	47060	40800	95	103540	620	95	156580	186230
		95.1	91750	95960	95.1	46650	41960	95.1	102890	590	95.1	153800	190440
		95.2	93760	95870	95.2	46710	41650	95.2	102220	550	95.2	155260	187360
		95.3	92930	94870	95.3	47070	41630	95.3	105030	550	95.3	154210	185650
		95.4	92100	96570	95.4	48340	41820	95.4	105120	780	95.4	155320	186940
		95.5	93100	96130	95.5	47350	41740	95.5	104270	620	95.5	156670	188740
		95.6	92780	96490	95.6	48240	40820	95.6	103070	610	95.6	155410	187620
		95.7	92020	95320	95.7	46610	40570	95.7	102500	700	95.7	154150	188470
		95.8	92200	95950	95.8	47810	40150	95.8	103530	700	95.8	154010	186420
		95.9	93170	93860	95.9	47130	41080	95.9	103520	540	95.9	155390	189590
		96	92860	96580	96	48810	40940	96	101650	530	96	153540	188020
		96.1	93020	97180	96.1	46550	42070	96.1	102770	620	96.1	152410	186230
		96.2	92260	96010	96.2	47550	40290	96.2	102260	710	96.2	157330	187300
		96.3	91120	94770	96.3	48120	41090	96.3	103270	660	96.3	154180	186590
		96.4	92840	94690	96.4	47710	39770	96.4	102070	610	96.4	154050	185040
		96.5	92040	96320	96.5	47690	40080	96.5	103490	670	96.5	152010	187090
		96.6	91730	97070	96.6	48650	41700	96.6	100970	670	96.6	157380	184430
		96.7	91390	95640	96.7	48060	39240	96.7	103170	800	96.7	155260	184350
		96.8	91960	95240	96.8	47250	40750	96.8	104690	550	96.8	154850	185070
		96.9	89360	94790	96.9	48100	42170	96.9	105250	590	96.9	154050	185620
		97	92570	95120	97	47940	40370	97	103570	750	97	154230	185980
		97.1	91340	97620	97.1	47810	40460	97.1	102420	530	97.1	153770	185400
		97.2	93190	96660	97.2	47840	40650	97.2	104100	550	97.2	154190	185030
		97.3	91500	95100	97.3	48040	40270	97.3	104460	620	97.3	152080	182960
		97.4	92570	94850	97.4	46940	39980	97.4	103420	740	97.4	153750	186650
		97.5	93990	93550	97.5	47780	40740	97.5	103840	750	97.5	150710	184660
		97.6	91150	96480	97.6	47190	39920	97.6	102420	470	97.6	156780	182950
		97.7	91710	95250	97.7	46270	40950	97.7	104180	730	97.7	149530	182340
		97.8	90420	96410	97.8	46990	40680	97.8	105610	720	97.8	155210	183470
		97.9	90580	94990	97.9	46390	40960	97.9	104660	650	97.9	153840	183890
		98	91110	95060	98	47750	39860	98	105310	460	98	151470	180730
		98.1	92460	93880	98.1	46240	41690	98.1	105240	520	98.1	152390	181940
		98.2	91100	94450	98.2	47150	39380	98.2	104630	620	98.2	155160	182110
		98.3	90450	92520	98.3	46490	40600	98.3	104710	540	98.3	152870	181370
		98.4	91730	95250	98.4	47030	40270	98.4	104460	530	98.4	153130	180330
		98.5	92110	94750	98.5	47450	39320	98.5	104010	680	98.5	154520	178040
		98.6	91320	95730	98.6	46490	40330	98.6	103980	580	98.6	152570	180920
		98.7	90150	94940	98.7	44960	40600	98.7	106010	540	98.7	153660	180380
		98.8	92360	95100	98.8	45770	40430	98.8	103830	530	98.8	155130	178840
		98.9	90800	95510	98.9	45290	40630	98.9	103580	540	98.9	155940	179550
		99	90440	96340	99	45480	40030	99	105600	570	99	152290	180390
		99.1	90960	93690	99.1	47430	40750	99.1	103600	590	99.1	152860	179520
		99.2	89920	95640	99.2	45230	39770	99.2	105310	540	99.2	153170	180340
		99.3	90370	94300	99.3	45040	41150	99.3	103370	610	99.3	153630	177140
		99.4	90940	95330	99.4	44820	39710	99.4	105330	630	99.4	152860	177310
		99.5	90210	95300	99.5	46940	39340	99.5	103720	590	99.5	153380	175480
		99.6	89740	94610	99.6	45260	41660	99.6	103080	690	99.6	152840	178110
		99.7	89480	96090	99.7	45560	40780	99.7	104620	610	99.7	151840	177180
		99.8	89630	94440	99.8	45250	40410	99.8	103980	670	99.8	152860	177050
		99.9	89400	96690	99.9	44700	39990	99.9	104580	690	99.9	153860	177320
		100	91030	97010	100	45170	40330	100	103710	580	100	152090	177870
		100.1	90120	95730	100.1	44910	42150	100.1	103880	560	100.1	153370	177830
		100.2	89330	97160	100.2	44280	41890	100.2	104830	530	100.2	152570	178410
		100.3	89440	96890	100.3	44740	40760	100.3	103690	750	100.3	153310	176870
		100.4	89040	96070	100.4	44960	41420	100.4	104830	550	100.4	151450	179910
		100.5	89560	96980	100.5	45060	41550	100.5	104820	700	100.5	153550	176190
		100.6	90380	95840	100.6	43710	39760	100.6	106100	620	100.6	153820	177880
		100.7	90040	98590	100.7	44740	40380	100.7	104350	420	100.7	152580	176980
		100.8	90230	97030	100.8	44240	40750	100.8	104560	580	100.8	151100	201830
		100.9	87850	99390	100.9	43720	40640	100.9	104120	660	100.9	151680	251010
		101	87870	96980	101	44610	43080	101	103980	560	101	152190	307420
		101.1	87250	95880	101.1	43170	41180	101.1	105930	690	101.1	153890	316540
		101.2	87820	96430	101.2	43100	41600	101.2	103630	620	101.2	151070	304910
		101.3	88460	95330	101.3	43540	42230	101.3	104710	730	101.3	152700	304310
		101.4	86880	99100	101.4	43790	43510	101.4	104250	570	101.4	150710	303970
		101.5	87990	95850	101.5	42900	41810	101.5	102650	550	101.5	154960	278530
		101.6	87170	99370	101.6	42720	41340	101.6	104950	550	101.6	153460	238590
		101.7	90110	96640	101.7	43410	40780	101.7	109160	540	101.7	153420	215160
		101.8	86490	97630	101.8	43380	41900	101.8	148600	670	101.8	152010	208820
		101.9	89260	98610	101.9	43850	43180	101.9	210220	590	101.9	172670	206220
		102	88230	98010	102	42930	43320	102	247480	480	102	235830	214150
		102.1	88070	98120	102.1	43940	41790	102.1	249810	690	102.1	283010	53160
		102.2	88110	96930	102.2	43430	42410	102.2	248330	560	102.2	287630	70750
		102.3	86890	97090	102.3	43610	41450	102.3	248290	650	102.3	270650	85670
		102.4	88830	95370	102.4	42430	41290	102.4	246420	640	102.4	270890	68580
		102.5	88900	98640	102.5	42630	42220	102.5	238630	490	102.5	264050	61590
		102.6	86980	94890	102.6	42850	42970	102.6	177980	510	102.6	237130	76090
		102.7	87360	96990	102.7	44150	41820	102.7	141760	780	102.7	187260	91690
		102.8	89120	97320	102.8	44100	41000	102.8	135160	620	102.8	171840	96720
		102.9	86470	99250	102.9	43730	42310	102.9	133030	530	102.9	163390	97480
		103	87280	97450	103	42970	42490	103	124400	620	103	159900	95370
		103.1	88430	96940	103.1	44100	42230	103.1	121270	540	103.1	169360	95820
		103.2	86540	98450	103.2	57350	43500	103.2	124360	510	103.2	257650	84960
		103.3	86420	98180	103.3	118120	42450	103.3	69510	550	103.3	21850	41110
		103.4	88700	98540	103.4	178670	42150	103.4	65030	590	103.4	53230	79430
		103.5	86290	97760	103.5	189800	42530	103.5	92750	630	103.5	65630	88270
		103.6	89240	96950	103.6	185690	41930	103.6	80660	700	103.6	67960	57140
		103.7	87140	98130	103.7	183370	41790	103.7	60120	550	103.7	68660	12120
		103.8	88520	97560	103.8	145740	43650	103.8	49440	520	103.8	71740	3900
		103.9	85440	98900	103.9	85370	41550	103.9	48250	640	103.9	78840	1350
		104	88150	97880	104	69170	42400	104	55980	600	104	78420	790
		104.1	88860	98490	104.1	66570	42160	104.1	60850	810	104.1	78680	730
		104.2	88130	97240	104.2	67960	41010	104.2	66410	680	104.2	77770	650
		104.3	89060	98040	104.3	156690	43330	104.3	65210	700	104.3	77020	610
		104.4	86050	99250	104.4	53520	42080	104.4	54740	570	104.4	77070	460
		104.5	87450	98930	104.5	93550	43040	104.5	57640	590	104.5	72560	750
		104.6	99840	97890	104.6	100140	43440	104.6	108560	590	104.6	48740	850
		104.7	140650	98500	104.7	91430	42190	104.7	114110	630	104.7	77080	570
		104.8	200580	97010	104.8	87140	42060	104.8	107650	550	104.8	67350	690
		104.9	235230	98420	104.9	99060	41430	104.9	71610	640	104.9	28640	580
		105	240880	97430	105	99240	43630	105	19130	650	105	5160	530
		105.1	240480	96900	105.1	100320	43130	105.1	4680	620	105.1	2140	590
		105.2	238420	95520	105.2	103580	42240	105.2	3180	490	105.2	1510	680
		105.3	228940	94510	105.3	104740	42640	105.3	2170	660	105.3	860	570
		105.4	171180	95940	105.4	104350	42710	105.4	1330	690	105.4	600	700
		105.5	142490	96750	105.5	106120	42220	105.5	1010	670	105.5	660	670
		105.6	127670	97600	105.6	107660	42330	105.6	760	660	105.6	530	690
		105.7	125650	96210	105.7	99510	41800	105.7	860	570	105.7	580	710
		105.8	118860	95860	105.8	74850	41650	105.8	600	510	105.8	590	500
		105.9	116590	95220	105.9	109770	44010	105.9	500	510	105.9	590	510
		106	334480	97250	106	107400	41490	106	760	610	106	580	510
		106.1	86550	95080	106.1	84200	42550	106.1	750	460	106.1	510	600
		106.2	44050	95630	106.2	32350	42770	106.2	740	580	106.2	600	560
		106.3	77610	96050	106.3	5520	42300	106.3	610	460	106.3	730	760
		106.4	118690	94540	106.4	1240	42010	106.4	610	690	106.4	650	720
		106.5	126170	94700	106.5	700	72910	106.5	720	680	106.5	530	630
		106.6	125830	92710	106.6	680	128510	106.6	580	590	106.6	620	770
		106.7	84680	95420	106.7	490	173880	106.7	490	700	106.7	640	700
		106.8	19540	106590	106.8	620	173150	106.8	580	600	106.8	610	700
		106.9	4570	156310	106.9	670	156660	106.9	620	620	106.9	770	600
		107	2480	211990	107	650	158100	107	630	520	107	580	590
		107.1	1140	242500	107.1	650	148430	107.1	580	550	107.1	510	750
		107.2	440	241460	107.2	510	99250	107.2	760	590	107.2	620	690
		107.3	650	238450	107.3	640	78580	107.3	620	670	107.3	600	700
		107.4	610	238400	107.4	660	71840	107.4	530	860	107.4	700	550
		107.5	630	236380	107.5	690	71040	107.5	430	620	107.5	850	490
		107.6	680	196880	107.6	830	67080	107.6	730	630	107.6	740	620
		107.7	650	157070	107.7	570	88920	107.7	690	570	107.7	670	660
		107.8	550	142180	107.8	560	57330	107.8	510	580	107.8	620	700
		107.9	520	136310	107.9	690	49230	107.9	530	540	107.9	760	750
		108	610	135320	108	560	66730	108	560	590	108	610	610
		108.1	700	145140	108.1	650	62610	108.1	800	420	108.1	640	580
		108.2	590	80930	108.2	760	55210	108.2	630	610	108.2	560	550
		108.3	560	101350	108.3	600	53260	108.3	710	500	108.3	740	550
		108.4	600	121730	108.4	580	67110	108.4	710	610	108.4	620	450
		108.5	570	95930	108.5	660	82050	108.5	570	560	108.5	620	460
		108.6	660	89890	108.6	560	83840	108.6	740	630	108.6	810	560
		108.7	630	102240	108.7	670	83430	108.7	720	540	108.7	590	590
		108.8	610	109670	108.8	600	82620	108.8	710	630	108.8	620	650
		108.9	630	113100	108.9	560	81560	108.9	620	560	108.9	650	590
		109	500	114720	109	670	82480	109	610	600	109	640	650
		109.1	540	114230	109.1	680	81530	109.1	710	500	109.1	640	420
		109.2	660	114900	109.2	610	82450	109.2	660	550	109.2	580	930
		109.3	630	116770	109.3	430	83060	109.3	650	560	109.3	440	600
		109.4	670	114960	109.4	600	70760	109.4	620	670	109.4	770	590
		109.5	540	82820	109.5	630	42130	109.5	690	530	109.5	610	670
		109.6	650	98740	109.6	510	72970	109.6	570	690	109.6	720	560
		109.7	550	117980	109.7	660	69150	109.7	620	610	109.7	510	560
		109.8	630	118030	109.8	630	39590	109.8	770	590	109.8	640	460
		109.9	520	101650	109.9	570	9860	109.9	740	660	109.9	570	700
		110	500	55870	110	660	3360	110	620	640	110	670	620
		110.1	730	10090	110.1	670	1450	110.1	650	710	110.1	770	600
		110.2	660	1830	110.2	720	1070	110.2	610	640	110.2	660	510
		110.3	520	870	110.3	680	700	110.3	540	680	110.3	580	540
		110.4	570	730	110.4	570	660	110.4	620	730	110.4	500	580
		110.5	620	640	110.5	540	760	110.5	650	630	110.5	530	590
		110.6	620	760	110.6	520	590	110.6	690	550	110.6	760	720
		110.7	650	560	110.7	630	670	110.7	680	500	110.7	570	600
		110.8	720	590	110.8	560	690	110.8	550	640	110.8	710	780
		110.9	690	570	110.9	680	660	110.9	580	520	110.9	740	730
		111	550	670	111	570	740	111	540	590	111	550	680
		111.1	640	480	111.1	590	750	111.1	720	590	111.1	720	740
		111.2	650	620	111.2	650	570	111.2	660	670	111.2	680	580
		111.3	560	670	111.3	700	580	111.3	530	630	111.3	610	710
		111.4	520	490	111.4	620	590	111.4	580	700	111.4	740	690
		111.5	660	600	111.5	610	610	111.5	580	500	111.5	710	740
		111.6	720	590	111.6	690	660	111.6	560	490	111.6	720	560
		111.7	670	460	111.7	520	670	111.7	570	570	111.7	510	590
		111.8	750	510	111.8	660	720	111.8	640	530	111.8	690	580
		111.9	660	520	111.9	690	620	111.9	710	630	111.9	730	780
		112	670	650	112	530	560	112	490	770	112	650	670
		112.1	530	670	112.1	620	660	112.1	620	760	112.1	620	610
		112.2	510	560	112.2	620	930	112.2	670	730	112.2	790	790
		112.3	690	630	112.3	770	680	112.3	690	650	112.3	560	720
		112.4	590	690	112.4	610	530	112.4	690	700	112.4	710	540
		112.5	690	600	112.5	740	730	112.5	600	660	112.5	600	600
		112.6	520	540	112.6	600	570	112.6	710	640	112.6	870	590
		112.7	700	630	112.7	660	530	112.7	760	770	112.7	560	690
		112.8	560	500	112.8	500	640	112.8	690	630	112.8	550	520
		112.9	560	560	112.9	580	640	112.9	820	690	112.9	760	730
		113	650	530	113	610	630	113	640	540	113	530	670
		113.1	690	640	113.1	790	590	113.1	700	600	113.1	730	640
		113.2	510	680	113.2	600	720	113.2	720	650	113.2	560	750
		113.3	550	700	113.3	600	450	113.3	650	690	113.3	740	590
		113.4	660	630	113.4	550	540	113.4	480	690	113.4	710	690
		113.5	740	590	113.5	560	630	113.5	570	620	113.5	690	650
		113.6	560	680	113.6	660	720	113.6	560	670	113.6	660	620
		113.7	520	650	113.7	430	540	113.7	490	610	113.7	710	680
		113.8	540	640	113.8	620	560	113.8	730	610	113.8	470	720
		113.9	560	640	113.9	650	650	113.9	590	650	113.9	600	740
		114	660	650	114	630	580	114	590	620	114	700	600
		114.1	680	560	114.1	690	580	114.1	700	700	114.1	560	590
		114.2	650	710	114.2	700	580	114.2	600	600	114.2	710	670
		114.3	630	650	114.3	590	720	114.3	530	510	114.3	620	670
		114.4	670	570	114.4	780	600	114.4	610	820	114.4	830	440
		114.5	610	550	114.5	710	550	114.5	640	610	114.5	650	560
		114.6	580	660	114.6	480	600	114.6	580	590	114.6	500	700
		114.7	490	630	114.7	650	710	114.7	730	750	114.7	790	640
		114.8	520	510	114.8	630	660	114.8	450	660	114.8	620	500
		114.9	620	670	114.9	760	730	114.9	540	570	114.9	660	510
		115	600	560	115	600	480	115	770	640	115	620	660
		115.1	530	680	115.1	450	570	115.1	660	610	115.1	500	620
		115.2	610	620	115.2	500	660	115.2	670	600	115.2	700	530
		115.3	670	560	115.3	530	640	115.3	680	670	115.3	760	600
		115.4	600	520	115.4	740	590	115.4	680	700	115.4	720	620
		115.5	500	610	115.5	620	710	115.5	660	480	115.5	720	520
		115.6	640	430	115.6	560	620	115.6	580	710	115.6	600	620
		115.7	600	510	115.7	490	760	115.7	420	670	115.7	590	670
		115.8	570	630	115.8	630	540	115.8	550	510	115.8	600	640
		115.9	660	550	115.9	540	540	115.9	610	570	115.9	640	710
		116	600	550	116	620	680	116	630	470	116	610	610
		116.1	710	490	116.1	610	570	116.1	560	580	116.1	510	600
		116.2	720	630	116.2	480	650	116.2	720	520	116.2	520	730
		116.3	570	570	116.3	720	560	116.3	540	600	116.3	560	500
		116.4	640	580	116.4	960	590	116.4	630	710	116.4	590	810
		116.5	620	420	116.5	600	480	116.5	560	580	116.5	830	700
		116.6	410	460	116.6	650	630	116.6	600	530	116.6	670	710
		116.7	550	620	116.7	420	510	116.7	540	560	116.7	710	660
		116.8	590	680	116.8	600	570	116.8	640	650	116.8	660	760
		116.9	690	590	116.9	540	620	116.9	670	640	116.9	720	610
		117	540	630	117	600	810	117	680	680	117	460	730
		117.1	610	610	117.1	740	680	117.1	550	640	117.1	510	640
		117.2	510	560	117.2	530	760	117.2	750	710	117.2	530	570
		117.3	440	750	117.3	730	630	117.3	560	610	117.3	690	630
		117.4	730	580	117.4	660	650	117.4	660	620	117.4	660	610
		117.5	590	740	117.5	700	490	117.5	510	540	117.5	640	700
		117.6	590	600	117.6	540	620	117.6	810	650	117.6	690	570
		117.7	550	510	117.7	830	740	117.7	650	660	117.7	680	460
		117.8	590	480	117.8	600	550	117.8	530	550	117.8	640	800
		117.9	700	720	117.9	530	560	117.9	710	640	117.9	550	790
		118	540	590	118	590	580	118	650	530	118	560	710
		118.1	650	600	118.1	650	780	118.1	630	610	118.1	560	720
		118.2	700	590	118.2	420	570	118.2	650	660	118.2	630	720
		118.3	640	570	118.3	620	510	118.3	700	510	118.3	560	540
		118.4	470	670	118.4	670	560	118.4	630	570	118.4	710	710
		118.5	560	510	118.5	610	660	118.5	530	490	118.5	740	660
		118.6	720	700	118.6	580	690	118.6	590	650	118.6	490	670
		118.7	510	570	118.7	520	710	118.7	580	590	118.7	500	700
		118.8	600	610	118.8	570	770	118.8	630	630	118.8	540	830
		118.9	690	750	118.9	430	610	118.9	540	670	118.9	600	730
		119	560	540	119	790	540	119	630	680	119	750	800
		119.1	520	620	119.1	590	580	119.1	600	810	119.1	850	770
		119.2	550	480	119.2	530	760	119.2	640	610	119.2	610	520
		119.3	490	790	119.3	560	630	119.3	680	640	119.3	750	600
		119.4	740	690	119.4	650	620	119.4	550	680	119.4	750	580
		119.5	430	690	119.5	690	600	119.5	580	530	119.5	690	660
		119.6	580	720	119.6	420	650	119.6	520	710	119.6	710	600
		119.7	510	710	119.7	600	540	119.7	650	690	119.7	700	670
		119.8	610	690	119.8	670	610	119.8	690	650	119.8	650	660
		119.9	660	730	119.9	600	650	119.9	610	730	119.9	560	710
		120	700	720	120	600	590	120	510	680	120	560	710
		120.1	570	720	120.1	660	590	120.1	620	650	120.1	610	690
		120.2	610	470	120.2	650	640	120.2	550	610	120.2	630	680
		120.3	710	490	120.3	520	610	120.3	640	610	120.3	730	680
		120.4	600	550	120.4	670	670	120.4	620	530	120.4	690	670
		120.5	630	630	120.5	630	680	120.5	640	610	120.5	660	630
		120.6	540	620	120.6	650	570	120.6	520	570	120.6	470	620
		120.7	650	560	120.7	570	600	120.7	610	640	120.7	640	870
		120.8	710	730	120.8	550	590	120.8	740	660	120.8	750	660
		120.9	560	740	120.9	630	490	120.9	490	640	120.9	620	520
		121	520	620	121	620	640	121	670	470	121	510	610
		121.1	580	540	121.1	670	620	121.1	670	590	121.1	650	530
		121.2	530	670	121.2	540	600	121.2	450	590	121.2	550	710
		121.3	500	540	121.3	630	580	121.3	510	3410	121.3	710	590
		121.4	600	540	121.4	620	550	121.4	660	19560	121.4	590	610
		121.5	660	570	121.5	460	620	121.5	560	28140	121.5	730	620
		121.6	600	650	121.6	630	550	121.6	560	77400	121.6	460	640
		121.7	750	610	121.7	670	560	121.7	660	123110	121.7	590	520
		121.8	680	540	121.8	580	700	121.8	740	130900	121.8	590	790
		121.9	710	520	121.9	690	770	121.9	610	129360	121.9	480	670
		122	650	610	122	600	490	122	560	122850	122	540	700
		122.1	670	670	122.1	440	560	122.1	660	108070	122.1	650	770
		122.2	680	550	122.2	680	570	122.2	680	85230	122.2	590	540
		122.3	580	670	122.3	610	670	122.3	540	59910	122.3	560	580
		122.4	530	630	122.4	700	580	122.4	650	36320	122.4	560	650
		122.5	670	510	122.5	790	560	122.5	610	36530	122.5	500	630
		122.6	570	670	122.6	750	780	122.6	680	38390	122.6	650	550
		122.7	590	540	122.7	620	790	122.7	660	40760	122.7	590	640
		122.8	580	560	122.8	500	770	122.8	560	272320	122.8	690	810
		122.9	440	680	122.9	550	490	122.9	610	546030	122.9	800	620
		123	440	610	123	560	540	123	770	540690	123	500	590
		123.1	600	680	123.1	640	590	123.1	530	541920	123.1	600	610
		123.2	650	560	123.2	700	580	123.2	600	562420	123.2	730	570
		123.3	720	530	123.3	460	580	123.3	540	606640	123.3	590	590
		123.4	650	670	123.4	600	690	123.4	600	601140	123.4	660	580
		123.5	550	640	123.5	510	600	123.5	810	552990	123.5	510	570
		123.6	660	600	123.6	660	660	123.6	570	518310	123.6	650	780
		123.7	660	460	123.7	680	680	123.7	450	508280	123.7	710	570
		123.8	610	680	123.8	540	650	123.8	480	505620	123.8	470	680
		123.9	530	680	123.9	680	640	123.9	620	506350	123.9	530	550
		124	540	630	124	660	710	124	620	504470	124	710	700
		124.1	640	660	124.1	700	790	124.1	770	507290	124.1	740	590
		124.2	510	620	124.2	490	750	124.2	700	501490	124.2	650	810
		124.3	510	660	124.3	540	500	124.3	620	507270	124.3	400	640
		124.4	580	610	124.4	530	620	124.4	620	504950	124.4	590	640
		124.5	620	450	124.5	570	500	124.5	570	505400	124.5	670	670
		124.6	670	590	124.6	500	640	124.6	520	502430	124.6	620	700
		124.7	700	560	124.7	730	720	124.7	680	504640	124.7	640	740
		124.8	720	580	124.8	630	770	124.8	710	504290	124.8	540	610
		124.9	560	490	124.9	560	660	124.9	590	505660	124.9	610	700
		125	560	550	125	640	750	125	780	504810	125	630	700
		125.1	590	600	125.1	520	700	125.1	610	506200	125.1	710	560
		125.2	590	660	125.2	610	480	125.2	610	503500	125.2	590	580
		125.3	550	700	125.3	610	530	125.3	560	503150	125.3	600	830
		125.4	830	460	125.4	620	620	125.4	580	505840	125.4	630	660
		125.5	500	730	125.5	620	750	125.5	630	506520	125.5	690	650
		125.6	590	650	125.6	530	630	125.6	670	502090	125.6	740	700
		125.7	520	660	125.7	530	580	125.7	700	501510	125.7	640	590
		125.8	660	680	125.8	580	570	125.8	440	503550	125.8	550	730
		125.9	570	550	125.9	600	600	125.9	700	505090	125.9	470	780
		126	610	610	126	650	610	126	600	503590	126	620	470
		126.1	560	530	126.1	600	560	126.1	630	507840	126.1	610	680
		126.2	560	720	126.2	620	520	126.2	650	506520	126.2	670	620
		126.3	570	630	126.3	610	730	126.3	630	505750	126.3	750	600
		126.4	740	500	126.4	520	550	126.4	590	501440	126.4	760	610
		126.5	510	410	126.5	690	640	126.5	710	502030	126.5	690	5660
		126.6	660	820	126.6	690	520	126.6	620	503950	126.6	750	39170
		126.7	650	590	126.7	540	740	126.7	610	498260	126.7	560	72450
		126.8	700	590	126.8	470	620	126.8	620	502430	126.8	580	99600
		126.9	680	640	126.9	550	680	126.9	640	503830	126.9	520	104910
		127	550	700	127	560	640	127	610	505480	127	620	102950
		127.1	660	630	127.1	560	640	127.1	650	504240	127.1	540	95240
		127.2	460	670	127.2	480	570	127.2	580	509010	127.2	570	65240
		127.3	520	660	127.3	720	700	127.3	590	507980	127.3	570	44800
		127.4	420	690	127.4	850	540	127.4	530	500760	127.4	610	39340
		127.5	630	540	127.5	540	530	127.5	570	505480	127.5	630	34700
		127.6	760	650	127.6	580	530	127.6	790	513970	127.6	680	35530
		127.7	20390	590	127.7	570	600	127.7	3520	505360	127.7	540	35700
		127.8	57520	560	127.8	610	680	127.8	25630	506880	127.8	680	38820
		127.9	93780	520	127.9	14500	540	127.9	46430	508800	127.9	500	42560
		128	104200	690	128	62570	580	128	73990	505910	128	630	47500
		128.1	87840	650	128.1	106710	720	128.1	87580	505530	128.1	680	137840
		128.2	58260	750	128.2	116930	600	128.2	90010	499740	128.2	780	330320
		128.3	46800	630	128.3	106940	590	128.3	84780	504940	128.3	620	386070
		128.4	46550	640	128.4	86290	660	128.4	67470	507570	128.4	670	580570
		128.5	51770	720	128.5	57710	560	128.5	44300	505690	128.5	590	845450
		128.6	51680	3290	128.6	42430	780	128.6	32710	505710	128.6	540	802040
		128.7	52730	40370	128.7	38020	530	128.7	29820	506740	128.7	720	783280
		128.8	50770	84090	128.8	38170	700	128.8	28030	508210	128.8	730	790590
		128.9	67760	93360	128.9	39980	660	128.9	28740	506740	128.9	570	790610
		129	388230	77770	129	38380	700	129	30690	500750	129	630	794600
		129.1	557090	54640	129.1	39940	530	129.1	154270	508590	129.1	600	819150
		129.2	531520	36630	129.2	40610	690	129.2	374610	505390	129.2	570	813980
		129.3	535620	37040	129.3	107000	650	129.3	575660	506650	129.3	530	769000
		129.4	595390	37940	129.4	269160	660	129.4	562830	504660	129.4	650	740230
		129.5	630210	40020	129.5	411200	770	129.5	565270	503810	129.5	640	736830
		129.6	637860	42230	129.6	399950	630	129.6	561790	507230	129.6	620	727910
		129.7	637270	164940	129.7	391690	700	129.7	582450	505160	129.7	730	730660
		129.8	633070	497720	129.8	400600	870	129.8	618150	505790	129.8	600	732980
		129.9	637150	495780	129.9	435420	670	129.9	612690	504120	129.9	700	730130
		130	639710	484000	130	410820	680	130	585890	510980	130	600	728120
		130.1	631330	494800	130.1	376320	660	130.1	568830	504880	130.1	670	731740
		130.2	596560	527990	130.2	369390	600	130.2	552420	507170	130.2	750	729540
		130.3	537510	520540	130.3	364840	630	130.3	541700	505820	130.3	11680	723900
		130.4	497310	490920	130.4	366350	610	130.4	543740	505570	130.4	52060	731600
		130.5	489080	475440	130.5	363160	580	130.5	540270	502230	130.5	102510	727470
		130.6	488820	460650	130.6	363690	500	130.6	541990	507820	130.6	114840	730170
		130.7	486330	457940	130.7	361780	490	130.7	541050	506760	130.7	116310	726330
		130.8	484410	456690	130.8	365920	520	130.8	540370	504510	130.8	111930	727430
		130.9	491230	454360	130.9	360880	590	130.9	541450	506430	130.9	95930	725810
		131	487610	458000	131	365140	540	131	536850	501790	131	70880	723680
		131.1	487060	453020	131.1	364880	670	131.1	540970	512260	131.1	52840	723970
		131.2	484330	460210	131.2	361600	560	131.2	546390	505890	131.2	46870	721860
		131.3	492090	460650	131.3	365220	630	131.3	540570	506690	131.3	43290	726800
		131.4	485920	454620	131.4	363810	620	131.4	538470	509600	131.4	43360	727240
		131.5	486030	456820	131.5	365400	530	131.5	540510	509320	131.5	42660	726070
		131.6	483860	458290	131.6	364970	700	131.6	542240	506810	131.6	42840	723330
		131.7	484980	460060	131.7	359860	500	131.7	537210	508580	131.7	40710	729900
		131.8	481220	460490	131.8	366250	670	131.8	542800	506990	131.8	39480	722850
		131.9	485810	456280	131.9	362740	510	131.9	541870	507440	131.9	41060	727020
		132	484600	456030	132	366430	720	132	540410	505300	132	96320	724410
		132.1	486900	454600	132.1	363550	530	132.1	535720	503580	132.1	148720	724350
		132.2	483960	455830	132.2	363170	550	132.2	542920	508620	132.2	236250	721060
		132.3	489400	458300	132.3	366760	610	132.3	539500	505560	132.3	430430	725350
		132.4	480540	457490	132.4	367820	670	132.4	541070	507110	132.4	731230	726990
		132.5	485830	459350	132.5	364030	670	132.5	537980	505290	132.5	690630	721690
		132.6	487360	456530	132.6	364850	650	132.6	544310	507320	132.6	691600	726760
		132.7	484600	455500	132.7	363860	690	132.7	539360	506740	132.7	680430	727130
		132.8	485460	457510	132.8	366670	470	132.8	540280	506920	132.8	707830	723710
		132.9	481990	458620	132.9	370890	800	132.9	542840	501860	132.9	705660	722390
		133	484700	460120	133	365820	610	133	539030	503620	133	704200	722470
		133.1	485900	460010	133.1	365060	420	133.1	540950	503700	133.1	699830	724470
		133.2	485670	458910	133.2	367770	530	133.2	542100	505770	133.2	708450	719820
		133.3	487120	459810	133.3	366570	680	133.3	544060	504020	133.3	698530	720550
		133.4	485540	456460	133.4	370200	590	133.4	540050	506830	133.4	742620	720280
		133.5	485330	451960	133.5	366420	650	133.5	539310	507040	133.5	732310	717260
		133.6	485800	459360	133.6	368690	550	133.6	539160	507720	133.6	687750	723830
		133.7	488080	455730	133.7	368410	660	133.7	540790	504190	133.7	660120	717940
		133.8	483680	458550	133.8	363430	750	133.8	537200	504190	133.8	652870	723160
		133.9	485230	457560	133.9	365920	6720	133.9	538040	503200	133.9	651660	723270
		134	484960	457930	134	368620	67310	134	544390	507760	134	643080	720250
		134.1	485260	456360	134.1	363880	96750	134.1	540310	505920	134.1	645800	710930
		134.2	487970	457590	134.2	366820	90770	134.2	539370	503440	134.2	642880	717850
		134.3	486480	455250	134.3	365470	69690	134.3	537370	505320	134.3	643420	720970
		134.4	482770	456840	134.4	363870	47650	134.4	540240	503830	134.4	646630	715810
		134.5	484790	456280	134.5	366780	36520	134.5	539760	502960	134.5	647450	719000
		134.6	483970	457850	134.6	366570	35430	134.6	538190	507580	134.6	640950	722380
		134.7	485950	458270	134.7	365970	42350	134.7	542630	502370	134.7	641330	716860
		134.8	488500	455060	134.8	372250	39180	134.8	541340	502170	134.8	644560	713570
		134.9	487040	455940	134.9	364960	35920	134.9	542220	508720	134.9	640550	715400
		135	486510	453400	135	363810	34820	135	542000	500910	135	644160	722130
		135.1	485860	455860	135.1	369380	154340	135.1	540780	506360	135.1	646800	722450
		135.2	485780	456300	135.2	368470	384950	135.2	543350	503470	135.2	638760	718420
		135.3	486350	455960	135.3	370350	378950	135.3	544690	508080	135.3	641540	719010
		135.4	484900	457270	135.4	368400	365100	135.4	542630	502560	135.4	642010	717780
		135.5	488330	458000	135.5	370300	359860	135.5	538850	504150	135.5	641440	716150
		135.6	484190	454970	135.6	364670	403290	135.6	542280	502690	135.6	638810	717770
		135.7	484540	457990	135.7	369060	425580	135.7	541320	508100	135.7	644160	722620
		135.8	484010	452660	135.8	367260	385170	135.8	542840	506920	135.8	636930	710660
		135.9	482390	454900	135.9	371260	347220	135.9	542030	507080	135.9	635380	714180
		136	481650	455400	136	368200	339100	136	541930	505790	136	639140	715390
		136.1	484290	455540	136.1	367550	334650	136.1	538230	503850	136.1	639010	715780
		136.2	487760	453500	136.2	370950	333030	136.2	539180	505190	136.2	641780	715960
		136.3	482660	453930	136.3	368580	330660	136.3	540670	501350	136.3	637010	718540
		136.4	485080	454860	136.4	368920	331640	136.4	537680	505030	136.4	646540	712620
		136.5	485390	458760	136.5	365850	331820	136.5	540040	502230	136.5	640060	715470
		136.6	480010	453770	136.6	366500	333660	136.6	538960	506330	136.6	641850	711250
		136.7	484760	456120	136.7	368450	335270	136.7	543300	508250	136.7	634310	716740
		136.8	485100	454750	136.8	366250	331610	136.8	540440	509340	136.8	642400	715670
		136.9	482810	459790	136.9	373230	330930	136.9	536570	505660	136.9	639930	716330
		137	486670	457360	137	372670	331860	137	539500	501430	137	638780	710880
		137.1	480830	455900	137.1	371840	331160	137.1	538510	504970	137.1	639550	713510
		137.2	485570	456250	137.2	370340	332100	137.2	540720	504010	137.2	635040	709230
		137.3	485560	454660	137.3	370670	332720	137.3	540430	505190	137.3	633190	714940
		137.4	482970	456840	137.4	369090	332800	137.4	539390	500800	137.4	635860	706730
		137.5	485850	451950	137.5	369430	331750	137.5	537980	503060	137.5	635950	708950
		137.6	483990	454980	137.6	365750	329930	137.6	537190	503510	137.6	638410	713800
		137.7	483370	457750	137.7	366510	336680	137.7	538770	503840	137.7	638370	712330
		137.8	481540	453300	137.8	369870	335160	137.8	543720	502220	137.8	632770	707650
		137.9	485540	459820	137.9	364350	334700	137.9	540820	503720	137.9	633240	715590
		138	483150	453780	138	370600	330590	138	544500	504510	138	636190	713900
		138.1	489080	452810	138.1	367440	333620	138.1	541280	505280	138.1	636210	709760
		138.2	479630	457670	138.2	368530	332460	138.2	539130	504120	138.2	637260	709100
		138.3	481420	454650	138.3	369830	332890	138.3	541810	507180	138.3	632490	710210
		138.4	485070	454180	138.4	372460	334950	138.4	542580	509420	138.4	631370	714500
		138.5	482230	455970	138.5	370740	335670	138.5	536910	502370	138.5	633710	709920
		138.6	479200	460100	138.6	367400	334680	138.6	542930	501760	138.6	637260	701260
		138.7	478460	456490	138.7	365700	335950	138.7	543060	503860	138.7	635340	709500
		138.8	480510	454430	138.8	369750	331600	138.8	538930	505420	138.8	632040	708420
		138.9	478920	449450	138.9	371950	336400	138.9	541960	504310	138.9	633530	705390
		139	483300	457240	139	367900	335660	139	544530	505150	139	631200	706210
		139.1	483240	454890	139.1	369370	330360	139.1	539770	506630	139.1	627890	707190
		139.2	483350	452910	139.2	371550	334530	139.2	546060	507060	139.2	632830	708070
		139.3	485190	453840	139.3	371900	334260	139.3	539800	503480	139.3	632100	701200
		139.4	481190	453410	139.4	369260	337130	139.4	539860	504850	139.4	628660	708860
		139.5	484120	453070	139.5	368070	333140	139.5	542460	503980	139.5	631110	706900
		139.6	486020	454420	139.6	372030	337040	139.6	542730	508000	139.6	631570	710450
		139.7	484060	455660	139.7	370650	332510	139.7	541920	507220	139.7	628710	707110
		139.8	480750	455380	139.8	369920	335330	139.8	543040	505100	139.8	628860	705090
		139.9	482020	454160	139.9	365360	334300	139.9	536420	508170	139.9	627540	707440
		140	483630	452850	140	370600	335020	140	539550	506670	140	628220	700340
		140.1	483420	455820	140.1	371070	333880	140.1	537480	506020	140.1	628210	710180
		140.2	476130	459220	140.2	368990	333370	140.2	543040	509660	140.2	629460	703150
		140.3	483930	456510	140.3	370840	330590	140.3	537890	506700	140.3	631270	703860
		140.4	482240	452810	140.4	365260	334710	140.4	542850	505760	140.4	630190	711680
		140.5	485830	453860	140.5	370800	334340	140.5	535230	506750	140.5	627270	708740
		140.6	481900	454520	140.6	370500	333050	140.6	540650	508360	140.6	628540	708540
		140.7	477660	456790	140.7	371760	331880	140.7	538880	507110	140.7	624470	703470
		140.8	481110	455220	140.8	369100	333160	140.8	540000	508330	140.8	628320	702470
		140.9	478800	453120	140.9	370000	333530	140.9	541560	509430	140.9	627290	702070
		141	481160	451950	141	369320	334760	141	537980	507060	141	623810	706160
		141.1	481330	452320	141.1	371260	334640	141.1	538010	510170	141.1	626550	702820
		141.2	478100	454020	141.2	368300	335590	141.2	536930	502690	141.2	626640	697790
		141.3	480860	451910	141.3	369600	336540	141.3	535390	508340	141.3	626840	702740
		141.4	480990	454100	141.4	371710	332670	141.4	535580	506130	141.4	629460	700410
		141.5	483260	453020	141.5	364580	333330	141.5	538830	507140	141.5	620800	698890
		141.6	482550	454580	141.6	369630	335190	141.6	534770	511440	141.6	628070	701630
		141.7	479390	456620	141.7	370120	336100	141.7	537180	508430	141.7	625190	701260
		141.8	480920	452370	141.8	372150	335050	141.8	537670	505680	141.8	626710	702300
		141.9	479200	454590	141.9	371640	332420	141.9	540090	514300	141.9	630480	700500
		142	481480	451710	142	375250	334710	142	542900	508830	142	624440	701490
		142.1	478750	452290	142.1	368560	334900	142.1	537690	507780	142.1	623340	701790
		142.2	480470	455750	142.2	372060	335090	142.2	538140	508470	142.2	625780	698740
		142.3	480010	452470	142.3	370500	331160	142.3	540450	511970	142.3	627700	704100
		142.4	478200	450830	142.4	373800	333640	142.4	536850	511370	142.4	624160	702170
		142.5	479770	451260	142.5	369980	333060	142.5	538880	513590	142.5	620870	700010
		142.6	476650	452810	142.6	371290	333310	142.6	535070	512150	142.6	620480	689180
		142.7	480360	454770	142.7	371910	331680	142.7	540500	510890	142.7	624490	697030
		142.8	477860	453870	142.8	369060	336050	142.8	536840	512740	142.8	626130	700500
		142.9	477890	447870	142.9	374630	333050	142.9	538590	509400	142.9	623400	697060
		143	477550	450710	143	371080	331820	143	537700	512060	143	620380	699630
		143.1	477820	453760	143.1	371590	332090	143.1	540450	512280	143.1	622430	701760
		143.2	479770	451990	143.2	369010	332720	143.2	539170	515910	143.2	622340	696070
		143.3	476600	447780	143.3	372980	335270	143.3	536720	516880	143.3	624850	695790
		143.4	478020	451100	143.4	372560	335010	143.4	535060	515870	143.4	624350	695450
		143.5	482020	453170	143.5	368830	336820	143.5	532380	515510	143.5	617700	697360
		143.6	478430	449200	143.6	372350	337010	143.6	539700	515570	143.6	621520	700740
		143.7	475750	453180	143.7	367170	332410	143.7	538600	517300	143.7	618960	700950
		143.8	475290	449500	143.8	371330	334760	143.8	536000	515690	143.8	621880	698810
		143.9	477480	451960	143.9	369130	331770	143.9	533920	512500	143.9	617600	700250
		144	477660	452350	144	369270	332740	144	536160	514410	144	619000	696470
		144.1	478890	452630	144.1	367770	331940	144.1	539200	511530	144.1	620910	697590
		144.2	477460	451880	144.2	366300	337020	144.2	537940	515010	144.2	619920	696260
		144.3	481050	449210	144.3	368770	336890	144.3	537760	516740	144.3	621890	700030
		144.4	478430	451010	144.4	372460	336560	144.4	541730	515250	144.4	619910	696750
		144.5	479490	450340	144.5	371140	334180	144.5	539000	514430	144.5	620450	695810
		144.6	477400	450420	144.6	371990	336920	144.6	539910	517440	144.6	618000	699570
		144.7	478360	452490	144.7	370330	333480	144.7	537150	520950	144.7	616450	698110
		144.8	474970	450520	144.8	372240	334680	144.8	535530	522740	144.8	614480	696870
		144.9	476810	451180	144.9	368630	330230	144.9	537310	516130	144.9	622860	695820
		145	474600	451750	145	367080	335890	145	536700	518230	145	618120	698540
		145.1	476670	452920	145.1	367890	335590	145.1	537630	517530	145.1	617040	700440
		145.2	479000	449480	145.2	372780	336940	145.2	540450	516770	145.2	618720	693990
		145.3	479070	452110	145.3	368510	335580	145.3	539510	521970	145.3	619130	698230
		145.4	477450	449150	145.4	369330	338280	145.4	539940	515420	145.4	609820	698940
		145.5	474850	454140	145.5	367360	334280	145.5	539160	517140	145.5	611850	696320
		145.6	477680	451820	145.6	369270	334550	145.6	534110	518960	145.6	619150	695390
		145.7	477580	452580	145.7	369670	336310	145.7	531150	523590	145.7	614050	695520
		145.8	476300	446450	145.8	370140	331760	145.8	538950	522380	145.8	616240	690770
		145.9	482470	451710	145.9	368950	334560	145.9	538960	517900	145.9	612270	697490
		146	476390	446640	146	371860	339800	146	528490	516480	146	614010	695760
		146.1	479190	449760	146.1	371610	336520	146.1	538060	519700	146.1	613370	701190
		146.2	475510	451560	146.2	370620	339190	146.2	535090	517510	146.2	613900	690130
		146.3	475250	451240	146.3	369200	336670	146.3	540440	519030	146.3	612210	699370
		146.4	476660	451370	146.4	370130	336830	146.4	540660	522780	146.4	614060	697550
		146.5	479120	454470	146.5	373700	335470	146.5	533840	515350	146.5	613580	697420
		146.6	479010	450590	146.6	373190	337070	146.6	536300	524260	146.6	613380	695910
		146.7	475620	449400	146.7	369530	335900	146.7	540250	519090	146.7	611770	695950
		146.8	475220	449170	146.8	371150	334920	146.8	535970	516870	146.8	612420	694690
		146.9	474250	453540	146.9	371880	334750	146.9	537390	520520	146.9	618250	693090
		147	480830	449550	147	370590	336420	147	538670	515300	147	613490	691670
		147.1	476950	448360	147.1	368130	335360	147.1	535150	518880	147.1	612500	692370
		147.2	474000	450350	147.2	368520	334690	147.2	533140	519530	147.2	613150	692690
		147.3	477720	449510	147.3	371250	335750	147.3	537350	519700	147.3	610850	691650
		147.4	474820	455640	147.4	371120	335860	147.4	535880	522570	147.4	611260	699970
		147.5	477550	450450	147.5	370130	335530	147.5	535470	520750	147.5	611660	692170
		147.6	482110	452980	147.6	370700	337040	147.6	531890	517020	147.6	610360	695240
		147.7	475950	447860	147.7	368690	338680	147.7	536660	515890	147.7	608500	691580
		147.8	473860	451900	147.8	373190	331920	147.8	531610	521300	147.8	609790	694740
		147.9	476150	451500	147.9	374820	335880	147.9	531210	517190	147.9	609260	697940
		148	475450	448710	148	373280	334990	148	533190	522350	148	612720	694110
		148.1	474930	450930	148.1	370010	335820	148.1	532970	523570	148.1	609870	693320
		148.2	475450	449920	148.2	373310	335920	148.2	537900	519510	148.2	604400	697550
		148.3	478550	447080	148.3	372920	337260	148.3	530310	515420	148.3	612830	689530
		148.4	476640	452330	148.4	372660	337730	148.4	533190	515000	148.4	614210	691340
		148.5	479680	453560	148.5	370040	338320	148.5	532810	516840	148.5	614850	689540
		148.6	477390	450670	148.6	373160	338520	148.6	533630	519090	148.6	611190	694670
		148.7	478280	451000	148.7	371000	332200	148.7	532050	522410	148.7	609870	697930
		148.8	479820	448580	148.8	371070	335770	148.8	534910	521070	148.8	606110	694960
		148.9	474270	450150	148.9	370920	334840	148.9	534880	516490	148.9	610120	692010
		149	474490	450670	149	372050	332850	149	530490	514320	149	610010	690410
		149.1	474020	453460	149.1	372590	335770	149.1	536380	515410	149.1	606940	687300
		149.2	476590	447920	149.2	368830	337470	149.2	536060	519380	149.2	606870	693310
		149.3	473370	453710	149.3	367340	337160	149.3	538350	517640	149.3	606950	691280
		149.4	477370	450670	149.4	369950	338520	149.4	537160	515460	149.4	608500	692190
		149.5	473760	448080	149.5	371620	337650	149.5	535200	518480	149.5	604510	690450
		149.6	480300	447660	149.6	372500	337400	149.6	533220	519300	149.6	615110	693210
		149.7	474740	450460	149.7	373030	334490	149.7	533640	513170	149.7	609130	693810
		149.8	477810	451900	149.8	373850	337010	149.8	536260	514650	149.8	609030	691770
		149.9	476030	448870	149.9	372270	340530	149.9	533570	515960	149.9	603700	693750
		150	478060	451420	150	372180	333060	150	535790	516060	150	609120	694310
		150.1	476340	450970	150.1	369520	338230	150.1	535380	516050	150.1	610570	687080
		150.2	475100	446060	150.2	370540	338290	150.2	530460	513740	150.2	606150	687010
		150.3	480040	451740	150.3	373890	336180	150.3	533230	516190	150.3	603260	693570
		150.4	475280	447170	150.4	372400	334490	150.4	534270	514300	150.4	606780	691360
		150.5	475120	445970	150.5	372720	337250	150.5	534170	511280	150.5	607970	691640
		150.6	473880	447180	150.6	372370	336800	150.6	533300	514560	150.6	602370	691150
		150.7	475090	447400	150.7	371210	333690	150.7	535830	516100	150.7	605440	691930
		150.8	473460	456540	150.8	370650	334250	150.8	531800	517640	150.8	606890	685980
		150.9	479550	449160	150.9	371820	338150	150.9	536360	514610	150.9	602350	691900
		151	473770	450200	151	370710	338320	151	534070	511890	151	602990	691230
		151.1	476420	450340	151.1	370220	336730	151.1	532610	515800	151.1	606260	692870
		151.2	480180	447540	151.2	372110	337320	151.2	535470	511910	151.2	601730	687820
		151.3	477550	449140	151.3	372460	337360	151.3	533440	513620	151.3	601570	693310
		151.4	472200	449810	151.4	372760	340280	151.4	536630	513230	151.4	603070	693320
		151.5	478310	447200	151.5	370250	339200	151.5	537210	513220	151.5	602370	695560
		151.6	476590	446630	151.6	370510	336880	151.6	535290	517120	151.6	604650	690730
		151.7	478990	449360	151.7	372890	333210	151.7	536130	511360	151.7	601780	690400
		151.8	477260	452610	151.8	374090	334850	151.8	533320	514290	151.8	605610	686560
		151.9	478140	447000	151.9	373770	332600	151.9	537540	510370	151.9	602090	692590
		152	476210	448290	152	370890	337360	152	533110	508950	152	604510	692210
		152.1	477420	447380	152.1	370580	337750	152.1	534470	508430	152.1	602160	688540
		152.2	476430	450740	152.2	374110	334560	152.2	531570	513380	152.2	604520	691860
		152.3	475060	448880	152.3	372980	337010	152.3	528600	510200	152.3	606410	690810
		152.4	476440	446130	152.4	373740	337500	152.4	535200	514150	152.4	598610	693150
		152.5	478920	449080	152.5	375130	338180	152.5	531270	515710	152.5	604840	685430
		152.6	482440	450870	152.6	374400	337780	152.6	529050	504690	152.6	602660	687080
		152.7	480730	450100	152.7	371220	336420	152.7	531700	512020	152.7	602960	688950
		152.8	478380	453650	152.8	372070	336870	152.8	533490	511790	152.8	607110	692740
		152.9	473250	452470	152.9	371990	339900	152.9	531550	509720	152.9	605760	691610
		153	476270	447030	153	375830	336220	153	533780	508760	153	605990	690780
		153.1	474450	447590	153.1	375360	336520	153.1	534740	513800	153.1	607580	688520
		153.2	479080	446680	153.2	370170	338430	153.2	536160	511150	153.2	606870	691390
		153.3	473740	449610	153.3	373400	339020	153.3	532570	512690	153.3	599070	686630
		153.4	476160	445330	153.4	371850	338250	153.4	535240	512580	153.4	598250	688460
		153.5	477300	445630	153.5	372130	335810	153.5	533970	511160	153.5	604640	690360
		153.6	476680	445880	153.6	371460	339630	153.6	533200	511780	153.6	601780	687220
		153.7	478440	448480	153.7	372020	337910	153.7	539240	512400	153.7	599560	694690
		153.8	480610	449200	153.8	371990	334890	153.8	538240	514520	153.8	598800	687360
		153.9	475620	446640	153.9	371910	336070	153.9	532890	512170	153.9	600700	691170
		154	476850	447190	154	373430	336030	154	532770	511000	154	601890	693020
		154.1	478540	450190	154.1	374300	335190	154.1	532310	511020	154.1	596630	693040
		154.2	477270	453080	154.2	368390	336480	154.2	528890	511850	154.2	598280	689260
		154.3	478160	450830	154.3	371730	339220	154.3	529650	516730	154.3	599810	693170
		154.4	475830	450400	154.4	375560	335640	154.4	533310	512490	154.4	603380	691430
		154.5	476820	451160	154.5	375160	338320	154.5	533260	512710	154.5	597000	685750
		154.6	477240	452440	154.6	370890	336670	154.6	531360	510530	154.6	597520	688260
		154.7	477020	445840	154.7	371700	337030	154.7	530580	512690	154.7	602690	690990
		154.8	474910	450130	154.8	369410	336250	154.8	532680	514930	154.8	596870	686200
		154.9	475000	448270	154.9	370580	337670	154.9	535880	515150	154.9	600630	691040
		155	478450	450640	155	372010	337680	155	536030	510850	155	604730	688330
		155.1	474660	450510	155.1	373110	335140	155.1	539290	511760	155.1	600880	690820
		155.2	482910	450520	155.2	374250	337170	155.2	531380	507880	155.2	597350	691190
		155.3	475130	453480	155.3	369700	336540	155.3	534630	510220	155.3	598860	692080
		155.4	476080	444920	155.4	371570	340430	155.4	534540	512890	155.4	598390	690510
		155.5	479430	446140	155.5	371420	337170	155.5	532690	509490	155.5	596200	687820
		155.6	476650	450480	155.6	372110	338930	155.6	531030	505890	155.6	600050	686610
		155.7	477060	444630	155.7	375740	339500	155.7	534320	511080	155.7	595990	685660
		155.8	476520	449190	155.8	372670	339750	155.8	535740	511910	155.8	598460	687260
		155.9	476400	446930	155.9	371760	339220	155.9	532930	511150	155.9	595180	693440
		156	477120	450070	156	374010	337740	156	532930	513960	156	596820	689590
		156.1	472740	445470	156.1	367730	336840	156.1	533470	512030	156.1	596030	692770
		156.2	477630	451380	156.2	373360	338510	156.2	534840	515460	156.2	597220	687220
		156.3	475240	451150	156.3	374230	337750	156.3	531840	509850	156.3	597010	689980
		156.4	478630	444370	156.4	374390	339790	156.4	537100	511550	156.4	599160	691720
		156.5	475460	447340	156.5	371260	336960	156.5	533390	514880	156.5	592900	688320
		156.6	479450	447460	156.6	372130	334860	156.6	535040	512230	156.6	599070	686740
		156.7	478040	448670	156.7	372580	336070	156.7	535600	514890	156.7	599240	692600
		156.8	478780	448720	156.8	373500	337820	156.8	533570	511360	156.8	600180	693580
		156.9	475350	447570	156.9	372560	340290	156.9	535880	514820	156.9	599440	693570
		157	475740	445640	157	371470	335850	157	534240	511590	157	598150	689590
		157.1	476890	452020	157.1	371910	340270	157.1	535960	512180	157.1	597580	689320
		157.2	477790	447110	157.2	373580	337470	157.2	536730	511270	157.2	598520	689480
		157.3	480460	446550	157.3	375050	339440	157.3	535310	507000	157.3	599480	688450
		157.4	477810	449810	157.4	374740	339250	157.4	535560	511880	157.4	601070	686080
		157.5	478590	443840	157.5	377280	340080	157.5	532380	510920	157.5	601140	688250
		157.6	483190	447180	157.6	370940	337710	157.6	534770	511550	157.6	601020	688760
		157.7	478260	448770	157.7	373190	336530	157.7	534460	510620	157.7	597480	689910
		157.8	472960	446670	157.8	374680	341880	157.8	534670	511930	157.8	601820	689740
		157.9	477550	447390	157.9	374890	337180	157.9	530650	511880	157.9	600550	693900
		158	477840	449330	158	373500	339900	158	527800	507600	158	593870	693490
		158.1	476180	448750	158.1	374660	343380	158.1	540420	514280	158.1	595850	694500
		158.2	474790	443900	158.2	372700	339200	158.2	534880	514640	158.2	600660	687800
		158.3	472740	447250	158.3	374470	339610	158.3	536700	511470	158.3	594900	688190
		158.4	476770	449610	158.4	371650	338060	158.4	533840	512340	158.4	595420	687830
		158.5	476190	451360	158.5	372560	338230	158.5	535350	515600	158.5	595560	692980
		158.6	477580	445650	158.6	371300	341180	158.6	530260	507520	158.6	597660	688030
		158.7	476680	447950	158.7	375350	342370	158.7	529020	511670	158.7	602020	693130
		158.8	478480	449510	158.8	374730	338460	158.8	534860	512280	158.8	601560	694610
		158.9	476590	449140	158.9	374510	340610	158.9	533710	509750	158.9	600940	695210
		159	475170	444720	159	375790	344030	159	532390	511250	159	596520	691920
		159.1	472420	442790	159.1	372920	340910	159.1	530930	516490	159.1	599580	690270
		159.2	472260	451430	159.2	376510	337670	159.2	532980	509640	159.2	598580	689320
		159.3	474900	447140	159.3	376830	339000	159.3	533850	510340	159.3	594460	692740
		159.4	476190	447390	159.4	374640	339700	159.4	528250	506690	159.4	600080	692780
		159.5	476770	446200	159.5	375220	338690	159.5	535280	511110	159.5	597560	688670
		159.6	475070	449120	159.6	376710	338530	159.6	531800	509810	159.6	596300	692660
		159.7	477380	447120	159.7	374120	336740	159.7	531030	512390	159.7	598750	689680
		159.8	475160	449960	159.8	375100	338000	159.8	537230	513450	159.8	594800	689420
		159.9	471800	448400	159.9	371860	339160	159.9	534320	512190	159.9	593900	690660
		160	475070	445840	160	373820	336130	160	530800	509140	160	595610	688370
		160.1	473330	443430	160.1	374840	337190	160.1	532280	510970	160.1	597460	688860
		160.2	476040	446630	160.2	374340	336200	160.2	529610	518570	160.2	596570	691590
		160.3	475910	447950	160.3	374760	338390	160.3	534180	509420	160.3	598370	693590
		160.4	475510	448030	160.4	376940	341470	160.4	533230	513340	160.4	595280	689650
		160.5	471950	448590	160.5	374170	343420	160.5	536660	509160	160.5	601440	685360
		160.6	472930	446120	160.6	372820	341960	160.6	530710	510960	160.6	592560	686990
		160.7	476020	445270	160.7	374410	340130	160.7	532640	509170	160.7	596500	689610
		160.8	477410	446610	160.8	377560	339860	160.8	532980	508380	160.8	593110	687540
		160.9	476460	449230	160.9	376160	340670	160.9	531040	505580	160.9	594020	686180
		161	476330	444770	161	373720	340700	161	530860	512520	161	597790	687400
		161.1	477610	448740	161.1	374250	338900	161.1	533310	510330	161.1	598950	691270
		161.2	475810	445490	161.2	378880	335450	161.2	530600	511910	161.2	596810	688540
		161.3	471800	448920	161.3	375240	338100	161.3	532880	510700	161.3	594400	691480
		161.4	474200	444860	161.4	374720	337520	161.4	530950	511170	161.4	595100	686550
		161.5	471110	448340	161.5	373770	340500	161.5	532090	507530	161.5	601360	691710
		161.6	477270	449100	161.6	376620	337150	161.6	533750	509440	161.6	594300	691210
		161.7	472080	450420	161.7	379030	341410	161.7	531890	510470	161.7	593120	688980
		161.8	472940	446630	161.8	376450	339960	161.8	531820	509820	161.8	596610	684360
		161.9	474600	450210	161.9	373860	340060	161.9	530020	506770	161.9	595220	690890
		162	472250	451530	162	375290	340240	162	533960	511460	162	596520	688790
		162.1	474050	451940	162.1	374310	340950	162.1	529710	510200	162.1	594600	687890
		162.2	475580	448140	162.2	376500	341880	162.2	534470	508070	162.2	597910	690530
		162.3	474770	449020	162.3	375560	340800	162.3	531020	512270	162.3	595110	686510
		162.4	468450	444280	162.4	375330	341700	162.4	533620	509840	162.4	595420	684140
		162.5	476310	448550	162.5	374090	340520	162.5	533310	509010	162.5	591900	693450
		162.6	470650	447480	162.6	377460	341870	162.6	535100	512270	162.6	596480	690490
		162.7	470710	445200	162.7	378410	339730	162.7	533210	511340	162.7	590880	687340
		162.8	474250	446880	162.8	378230	338070	162.8	534020	507990	162.8	594640	692260
		162.9	475970	447890	162.9	375490	337680	162.9	534250	509170	162.9	601500	689520
		163	476150	446150	163	374560	340230	163	531170	514270	163	595630	685790
		163.1	479180	451670	163.1	375620	341130	163.1	533210	515210	163.1	596460	689390
		163.2	472130	449020	163.2	375390	339840	163.2	532520	509900	163.2	596450	689470
		163.3	472710	446640	163.3	377320	337730	163.3	530670	510510	163.3	595110	688150
		163.4	471410	444470	163.4	372030	338360	163.4	534640	512120	163.4	595920	683120
		163.5	474860	448420	163.5	376210	338940	163.5	532940	512310	163.5	595390	686100
		163.6	469310	447160	163.6	371440	339150	163.6	533340	508860	163.6	597040	685290
		163.7	474040	445610	163.7	373710	340460	163.7	533360	511090	163.7	601790	689420
		163.8	471200	450020	163.8	372680	337890	163.8	532920	507040	163.8	594710	683870
		163.9	472920	444680	163.9	375280	338420	163.9	531520	507980	163.9	595450	689400
		164	473160	450660	164	376930	338870	164	535430	510600	164	594900	688260
		164.1	474460	448420	164.1	374210	340410	164.1	532200	510260	164.1	595290	683420
		164.2	474620	447400	164.2	376290	341030	164.2	530910	506940	164.2	592080	686430
		164.3	478040	447000	164.3	377590	339900	164.3	532420	506660	164.3	598150	683160
		164.4	474420	448290	164.4	377850	342850	164.4	531410	512240	164.4	597390	691200
		164.5	469480	449480	164.5	374820	342630	164.5	532300	509980	164.5	594550	685990
		164.6	471250	446990	164.6	375820	338790	164.6	535460	505790	164.6	593690	690690
		164.7	477470	447830	164.7	377430	341630	164.7	531610	513440	164.7	595010	687190
		164.8	466760	449400	164.8	374480	338570	164.8	536260	510870	164.8	592300	686200
		164.9	474430	448920	164.9	372810	342130	164.9	532600	504930	164.9	592870	688070
		165	474400	447090	165	371500	340860	165	538050	505750	165	594290	686690
		165.1	469620	447080	165.1	376530	339100	165.1	528720	507670	165.1	594810	689780
		165.2	470500	446630	165.2	377240	338970	165.2	531790	509730	165.2	592310	686100
		165.3	470090	445930	165.3	378850	337470	165.3	534410	507310	165.3	589760	687010
		165.4	474000	446940	165.4	374450	339220	165.4	530580	513620	165.4	592260	687590
		165.5	475920	446350	165.5	374340	339880	165.5	531890	506580	165.5	592810	686920
		165.6	475270	448580	165.6	373970	340300	165.6	534040	508710	165.6	600650	688100
		165.7	467800	448570	165.7	376200	339960	165.7	532590	506810	165.7	595390	687900
		165.8	472960	446010	165.8	378130	340360	165.8	532700	509370	165.8	593300	685970
		165.9	475040	446780	165.9	374600	342360	165.9	533890	507200	165.9	596750	684740
		166	470400	447500	166	376270	341710	166	532490	510970	166	598440	681560
		166.1	472600	449400	166.1	378070	339700	166.1	536220	506540	166.1	592390	687990
		166.2	470000	447340	166.2	375740	339510	166.2	528250	506190	166.2	592190	684600
		166.3	475940	446570	166.3	373590	336400	166.3	529030	507050	166.3	594880	687330
		166.4	471930	448230	166.4	374650	342980	166.4	530900	507150	166.4	597640	687150
		166.5	472680	445460	166.5	376930	338650	166.5	531200	509570	166.5	595760	683550
		166.6	469430	442790	166.6	377060	338340	166.6	532070	503680	166.6	595180	689120
		166.7	469130	445890	166.7	376110	343430	166.7	532120	505110	166.7	601720	691410
		166.8	473390	446060	166.8	381090	339650	166.8	532680	506640	166.8	595440	685630
		166.9	472920	447520	166.9	375270	342420	166.9	532950	507780	166.9	593840	685310
		167	471780	445340	167	375360	339320	167	533530	510640	167	595930	682010
		167.1	471510	447350	167.1	377560	340890	167.1	533660	507590	167.1	598760	681630
		167.2	472980	448760	167.2	377350	339140	167.2	530720	508380	167.2	591750	686480
		167.3	473970	445760	167.3	379400	345000	167.3	532240	502690	167.3	594140	683690
		167.4	472050	441590	167.4	376740	340010	167.4	529880	503990	167.4	595380	685920
		167.5	469950	448140	167.5	375970	337950	167.5	532300	505280	167.5	592980	686690
		167.6	467410	443650	167.6	376570	341420	167.6	531810	508150	167.6	597920	687410
		167.7	467370	445720	167.7	375510	344200	167.7	533400	505340	167.7	596610	687040
		167.8	464640	445980	167.8	376510	338310	167.8	535960	507340	167.8	593170	686550
		167.9	471610	445260	167.9	378230	340530	167.9	530150	505240	167.9	597500	683230
		168	468940	451600	168	374600	339750	168	532370	508690	168	595490	685530
		168.1	469960	444340	168.1	379130	337980	168.1	534910	502370	168.1	597100	686980
		168.2	471720	444530	168.2	374710	341860	168.2	538520	508460	168.2	595190	685370
		168.3	467170	447530	168.3	379680	340830	168.3	534790	508050	168.3	591510	685470
		168.4	469610	447230	168.4	375980	343530	168.4	533820	504980	168.4	593070	688770
		168.5	468600	446790	168.5	380000	345420	168.5	530460	509600	168.5	594840	688700
		168.6	468570	448280	168.6	377620	342900	168.6	531680	510310	168.6	593410	685090
		168.7	470470	449910	168.7	377880	337400	168.7	532020	503390	168.7	594490	689500
		168.8	469380	449220	168.8	380420	340080	168.8	535130	506370	168.8	593900	686660
		168.9	469790	443250	168.9	373320	337050	168.9	531540	503250	168.9	598160	686030
		169	472460	446560	169	377640	334030	169	532810	507970	169	596060	693060
		169.1	463330	448550	169.1	375810	338480	169.1	533870	505960	169.1	596270	680110
		169.2	472910	442110	169.2	377410	337570	169.2	534940	508580	169.2	593140	684190
		169.3	468300	444140	169.3	379000	343070	169.3	531500	506690	169.3	596250	682920
		169.4	472010	442030	169.4	381100	341490	169.4	535480	508480	169.4	602870	683790
		169.5	469440	448680	169.5	380110	340910	169.5	536570	502660	169.5	594870	680380
		169.6	469020	442060	169.6	376760	340450	169.6	534230	505910	169.6	594080	685990
		169.7	469570	446670	169.7	381280	341250	169.7	531330	511730	169.7	595510	685340
		169.8	468000	446120	169.8	378950	343660	169.8	534940	508570	169.8	593260	687640
		169.9	472210	443770	169.9	375120	341920	169.9	534330	502900	169.9	595330	683650
		170	468160	448930	170	376410	340160	170	530660	505520	170	596340	679540
		170.1	464140	446520	170.1	378700	342620	170.1	534250	504480	170.1	595560	687810
		170.2	471620	444570	170.2	376320	344340	170.2	530980	503620	170.2	594690	688260
		170.3	467290	446620	170.3	378600	339370	170.3	530580	505200	170.3	596250	681930
		170.4	472190	442040	170.4	381560	341640	170.4	530670	505830	170.4	594070	686780
		170.5	468210	442830	170.5	380440	340340	170.5	533350	503590	170.5	593930	682040
		170.6	471500	448830	170.6	378790	340040	170.6	537100	505570	170.6	594260	681590
		170.7	467780	440980	170.7	378780	341620	170.7	534160	506640	170.7	592300	683180
		170.8	471540	449180	170.8	378210	342520	170.8	532460	505110	170.8	595260	680240
		170.9	472370	445680	170.9	378610	341450	170.9	530320	508590	170.9	592660	677070
		171	469290	445210	171	380430	341070	171	534400	505670	171	592820	685820
		171.1	468960	442580	171.1	383400	342410	171.1	532750	510210	171.1	595880	682200
		171.2	468570	444280	171.2	380430	339400	171.2	531970	508770	171.2	591760	683150
		171.3	469790	444970	171.3	377450	341960	171.3	534020	506450	171.3	597260	680910
		171.4	469640	447360	171.4	377370	341240	171.4	534300	504460	171.4	597750	680750
		171.5	470820	441960	171.5	378490	339490	171.5	531240	504040	171.5	594110	680230
		171.6	468360	447280	171.6	374840	339920	171.6	532830	504260	171.6	592850	680340
		171.7	472290	447010	171.7	379380	341420	171.7	528580	506200	171.7	596090	682120
		171.8	474140	446130	171.8	377450	341980	171.8	532100	505850	171.8	601200	681210
		171.9	467310	442320	171.9	378220	340860	171.9	535460	505070	171.9	595720	683560
		172	473070	446170	172	380840	342600	172	536470	504650	172	594490	677400
		172.1	473360	444420	172.1	378060	339390	172.1	536190	507830	172.1	595250	680210
		172.2	472170	448150	172.2	377170	340820	172.2	539870	505110	172.2	596930	681080
		172.3	469580	445830	172.3	380430	339960	172.3	535170	506060	172.3	597520	676920
		172.4	472140	443410	172.4	376680	340560	172.4	531990	507800	172.4	595630	678610
		172.5	470090	446100	172.5	380470	340030	172.5	532740	505600	172.5	592170	678180
		172.6	469490	440070	172.6	380810	343050	172.6	535520	501810	172.6	591960	680080
		172.7	468940	441970	172.7	378680	344140	172.7	537640	501140	172.7	598240	680110
		172.8	470470	443910	172.8	379030	338900	172.8	534360	505290	172.8	593360	675070
		172.9	470380	449880	172.9	378060	342540	172.9	532050	508360	172.9	596630	672680
		173	471840	447730	173	379740	342000	173	537910	502190	173	597710	678850
		173.1	469730	445010	173.1	381340	342010	173.1	532600	507030	173.1	595830	673980
		173.2	469210	442200	173.2	379800	341220	173.2	533810	504930	173.2	593590	684150
		173.3	469560	437540	173.3	377870	344420	173.3	535550	504650	173.3	589230	677700
		173.4	472630	441680	173.4	377620	341030	173.4	532020	501240	173.4	597500	679890
		173.5	469270	446700	173.5	379300	340320	173.5	538330	504450	173.5	589470	683600
		173.6	467800	447580	173.6	379570	346040	173.6	533020	502830	173.6	592310	679290
		173.7	472110	444010	173.7	383010	339750	173.7	540720	505360	173.7	594670	677630
		173.8	470430	444620	173.8	381270	341910	173.8	533510	508040	173.8	596360	679470
		173.9	469260	443900	173.9	384430	342530	173.9	536930	503480	173.9	595180	679500
		174	466850	444460	174	377420	342100	174	539310	506790	174	591230	679470
		174.1	467270	443530	174.1	374290	340380	174.1	535190	505590	174.1	599480	673490
		174.2	469130	443560	174.2	375430	341430	174.2	535270	500390	174.2	596630	676840
		174.3	470300	447730	174.3	375990	344600	174.3	535320	502150	174.3	598460	680430
		174.4	472320	441220	174.4	378930	342590	174.4	539780	504780	174.4	591510	675220
		174.5	469850	441340	174.5	376000	343480	174.5	534740	499960	174.5	587630	675340
		174.6	471520	444260	174.6	384660	343490	174.6	533730	505190	174.6	593510	675050
		174.7	471220	440620	174.7	380040	339530	174.7	534250	506630	174.7	596180	679640
		174.8	471720	441600	174.8	382960	342830	174.8	538270	504780	174.8	596700	678860
		174.9	465780	446330	174.9	380670	342030	174.9	533760	505990	174.9	592770	672580
		175	471230	444860	175	377710	343440	175	536140	509630	175	594110	675840
		175.1	471690	444660	175.1	382290	341450	175.1	532320	504600	175.1	594160	675010
		175.2	471690	443290	175.2	378510	342350	175.2	536890	506620	175.2	594550	678490
		175.3	470380	443550	175.3	384000	340710	175.3	535920	504320	175.3	594880	673760
		175.4	471710	441580	175.4	379730	340010	175.4	539750	506530	175.4	598340	677580
		175.5	471340	445410	175.5	381310	342380	175.5	533250	508570	175.5	595000	681400
		175.6	469410	442630	175.6	381860	343160	175.6	536110	503670	175.6	597390	678650
		175.7	470600	441940	175.7	379950	346230	175.7	538360	507740	175.7	591290	675370
		175.8	463680	440070	175.8	379570	339650	175.8	537710	500130	175.8	596720	677610
		175.9	465660	447520	175.9	377880	344580	175.9	539420	503590	175.9	590060	674850
		176	468260	441050	176	376890	342460	176	534180	503310	176	596800	674780
		176.1	473600	443830	176.1	377560	342440	176.1	532860	500370	176.1	596290	676900
		176.2	472300	443310	176.2	379250	342400	176.2	536890	504550	176.2	597380	677040
		176.3	464440	442100	176.3	382170	344100	176.3	539570	504430	176.3	595000	675240
		176.4	470670	445110	176.4	382890	341220	176.4	539640	502020	176.4	593030	669440
		176.5	470830	440690	176.5	382780	342730	176.5	535440	507610	176.5	595250	671910
		176.6	472740	444560	176.6	381810	341520	176.6	539830	504250	176.6	598520	678890
		176.7	466620	446160	176.7	380730	343350	176.7	535410	504910	176.7	594690	674960
		176.8	467640	440250	176.8	381910	340620	176.8	533940	499220	176.8	591670	676370
		176.9	465030	446150	176.9	381840	341410	176.9	536840	506980	176.9	596370	676010
		177	472410	444920	177	382190	343030	177	534910	504750	177	593210	673680
		177.1	473180	442520	177.1	380910	345960	177.1	531520	500590	177.1	596910	677170
		177.2	466270	443200	177.2	382980	341340	177.2	534000	506130	177.2	593700	672280
		177.3	467300	445340	177.3	384310	341150	177.3	538630	504120	177.3	596380	674440
		177.4	469390	442970	177.4	382270	343880	177.4	535110	503190	177.4	594520	673800
		177.5	469690	442050	177.5	383240	339960	177.5	539090	504360	177.5	596220	674460
		177.6	475070	444480	177.6	378040	342910	177.6	532220	501540	177.6	597320	672620
		177.7	469360	442860	177.7	385500	342790	177.7	532670	507710	177.7	595440	669270
		177.8	467360	442520	177.8	382540	344380	177.8	532320	500920	177.8	594600	674900
		177.9	467650	442470	177.9	382920	345270	177.9	531230	504450	177.9	596350	674040
		178	471730	443080	178	380790	342420	178	530670	505990	178	597590	672230
		178.1	469460	441850	178.1	380750	346350	178.1	540130	504970	178.1	597570	679240
		178.2	470630	443460	178.2	384580	345460	178.2	536630	503080	178.2	596270	675520
		178.3	468710	443510	178.3	378900	341620	178.3	537720	500040	178.3	591100	678150
		178.4	469440	438730	178.4	382360	343920	178.4	530270	501840	178.4	597740	670820
		178.5	471410	441280	178.5	384690	339940	178.5	536120	507710	178.5	593970	672970
		178.6	470370	442610	178.6	384490	343450	178.6	532040	506680	178.6	591370	676710
		178.7	469570	446300	178.7	384560	341890	178.7	533890	505640	178.7	595960	674810
		178.8	468340	446100	178.8	382710	341540	178.8	537200	504860	178.8	593910	673340
		178.9	469570	443020	178.9	381100	344710	178.9	531380	505230	178.9	602510	675490
		179	467390	443410	179	385550	341000	179	531360	504880	179	595650	674340
		179.1	466720	444110	179.1	382720	343410	179.1	532340	504490	179.1	589860	670030
		179.2	469250	440180	179.2	381230	343650	179.2	535750	503840	179.2	597610	670930
		179.3	470890	442790	179.3	383150	342400	179.3	528700	503800	179.3	595930	673000
		179.4	470260	442870	179.4	383780	344480	179.4	533030	508210	179.4	595000	673330
		179.5	466800	442420	179.5	380680	339880	179.5	534410	503240	179.5	598740	672440
		179.6	469530	444980	179.6	378760	344240	179.6	535760	508020	179.6	596140	669610
		179.7	469800	446750	179.7	382750	341420	179.7	535280	502920	179.7	596020	672100
		179.8	474400	446400	179.8	383080	344650	179.8	528460	505630	179.8	590990	669400
		179.9	471290	444280	179.9	381220	344770	179.9	534050	506080	179.9	584340	667990
		180	469310	441540	180	387270	342380	180	530110	502900	180	597920	669980
		180.1	471670	444750	180.1	386030	343800	180.1	534500	503600	180.1	591030	671400
		180.2	471230	439410	180.2	384630	345370	180.2	533670	504460	180.2	599600	672610
		180.3	471940	440950	180.3	386060	343820	180.3	531610	506950	180.3	594600	674060
		180.4	470090	444110	180.4	384070	342150	180.4	532450	503220	180.4	594650	668760
		180.5	467690	443510	180.5	389160	342400	180.5	529540	505730	180.5	591420	671450
		180.6	473610	440130	180.6	384870	343730	180.6	530400	502680	180.6	595300	672850
		180.7	468560	447710	180.7	382790	348080	180.7	526650	505800	180.7	595270	671320
		180.8	467360	441480	180.8	385180	345540	180.8	531760	506470	180.8	594520	669900
		180.9	469670	438980	180.9	387480	344660	180.9	533630	502630	180.9	596390	669210
		181	467630	439510	181	385250	343910	181	530840	508210	181	595550	667950
		181.1	465630	439190	181.1	385350	342250	181.1	534610	505260	181.1	594320	668770
		181.2	470690	444490	181.2	386260	341500	181.2	532500	505240	181.2	594760	669280
		181.3	467880	441480	181.3	384690	344870	181.3	532570	506380	181.3	596110	661530
		181.4	471950	441030	181.4	385170	346860	181.4	533170	509130	181.4	595730	672000
		181.5	468540	443680	181.5	385340	347780	181.5	529660	504500	181.5	592700	664910
		181.6	468320	441950	181.6	383990	343420	181.6	535400	504500	181.6	595330	664030
		181.7	466820	444430	181.7	386910	344980	181.7	533560	503110	181.7	592240	668250
		181.8	465630	444170	181.8	386140	346040	181.8	529100	501140	181.8	592040	666500
		181.9	471360	442160	181.9	389310	342600	181.9	525340	504260	181.9	595840	668390
		182	470670	443690	182	391560	341900	182	535280	503700	182	593870	669440
		182.1	472640	442870	182.1	388190	342740	182.1	535020	502010	182.1	593860	673440
		182.2	466610	443860	182.2	390510	343710	182.2	537090	500720	182.2	596150	666550
		182.3	470710	442500	182.3	387840	342520	182.3	528760	506320	182.3	592020	666450
		182.4	469190	446150	182.4	388210	347270	182.4	529950	507160	182.4	592730	669040
		182.5	468520	437660	182.5	391410	341950	182.5	527950	499160	182.5	595170	673700
		182.6	468790	439910	182.6	385830	345100	182.6	533540	504770	182.6	588910	669680
		182.7	469180	442640	182.7	387440	344350	182.7	535170	505530	182.7	596050	673360
		182.8	467000	440830	182.8	387930	344750	182.8	538670	505090	182.8	597430	672290
		182.9	469910	442620	182.9	387850	344930	182.9	531570	504820	182.9	593240	671060
		183	466170	440420	183	387990	344500	183	533280	507020	183	593840	669120
		183.1	471800	442930	183.1	386690	345230	183.1	528280	509190	183.1	592160	670080
		183.2	472510	441610	183.2	390350	347160	183.2	534730	503190	183.2	593220	667180
		183.3	470000	439990	183.3	387020	344340	183.3	531220	502660	183.3	591590	671240
		183.4	467510	442390	183.4	388110	346810	183.4	532860	505740	183.4	590170	665730
		183.5	466600	444020	183.5	387170	341510	183.5	530980	504120	183.5	591720	668320
		183.6	469570	440700	183.6	387560	342320	183.6	531800	507100	183.6	595990	670020
		183.7	465600	438440	183.7	391100	348160	183.7	533110	505480	183.7	592730	661560
		183.8	469120	441730	183.8	394540	344820	183.8	532070	501870	183.8	594570	668340
		183.9	472150	439280	183.9	387870	342900	183.9	532350	506160	183.9	589580	671480
		184	471920	443510	184	387760	344610	184	529210	502960	184	592300	669890
		184.1	467570	447970	184.1	384710	348150	184.1	529630	508460	184.1	592370	667710
		184.2	467320	442340	184.2	389370	344760	184.2	530440	505180	184.2	594550	668080
		184.3	469920	444810	184.3	388520	340450	184.3	532570	505020	184.3	592860	665750
		184.4	470420	440940	184.4	386810	341580	184.4	532230	504820	184.4	589920	670430
		184.5	469650	442880	184.5	386870	343460	184.5	529610	502830	184.5	593230	669090
		184.6	469970	436630	184.6	382080	345120	184.6	530380	505020	184.6	592500	669560
		184.7	469160	440310	184.7	386450	344210	184.7	538130	511640	184.7	593970	664630
		184.8	470100	444730	184.8	386480	345340	184.8	532250	501350	184.8	594010	671430
		184.9	469690	440850	184.9	387090	344910	184.9	527370	502780	184.9	592190	669850
		185	468160	442430	185	386430	347390	185	532950	502370	185	590700	665590
		185.1	464730	441220	185.1	389610	347380	185.1	532720	502320	185.1	591290	663630
		185.2	471530	438850	185.2	390940	343690	185.2	534050	504870	185.2	591480	667340
		185.3	467320	443600	185.3	384700	346160	185.3	532790	503790	185.3	590660	668360
		185.4	468250	440860	185.4	384570	345620	185.4	531210	505350	185.4	591290	668910
		185.5	470320	446780	185.5	385160	348320	185.5	530810	505010	185.5	593210	667790
		185.6	468700	446160	185.6	385910	345810	185.6	534730	503920	185.6	594130	664620
		185.7	466520	442560	185.7	387480	346100	185.7	531330	503320	185.7	589510	666700
		185.8	471560	444630	185.8	388640	344920	185.8	533870	504470	185.8	596820	668820
		185.9	467280	442200	185.9	384940	342260	185.9	533340	502150	185.9	592330	668680
		186	467300	443740	186	387660	344440	186	528650	502590	186	589580	668370
		186.1	464790	442620	186.1	386910	343820	186.1	531380	501720	186.1	590050	660110
		186.2	469800	438560	186.2	385810	342520	186.2	530510	506770	186.2	592630	667370
		186.3	470140	442570	186.3	385540	345430	186.3	530130	506030	186.3	594740	667220
		186.4	465530	439780	186.4	382110	344840	186.4	533580	500590	186.4	594870	669610
		186.5	469360	436450	186.5	385790	343280	186.5	529650	503490	186.5	588320	668580
		186.6	470330	443620	186.6	385480	346080	186.6	532960	501650	186.6	591530	661600
		186.7	473540	444630	186.7	384280	348410	186.7	531370	506990	186.7	590640	666350
		186.8	470340	443190	186.8	383620	345040	186.8	536700	503800	186.8	592700	665540
		186.9	473310	446160	186.9	383700	347280	186.9	529900	503680	186.9	592710	668700
		187	466090	446610	187	384090	345970	187	526340	501280	187	589230	663680
		187.1	470030	440310	187.1	384920	343700	187.1	535860	506750	187.1	593050	663000
		187.2	469400	441030	187.2	384720	345320	187.2	534670	504030	187.2	588230	667820
		187.3	466650	443970	187.3	387400	344170	187.3	529540	507290	187.3	589910	661870
		187.4	466570	440580	187.4	382870	341690	187.4	530300	504650	187.4	588240	664610
		187.5	465200	444750	187.5	382340	344720	187.5	528010	506340	187.5	594460	665910
		187.6	471090	442210	187.6	385750	341390	187.6	535860	501740	187.6	591030	659590
		187.7	469170	443300	187.7	381530	346480	187.7	535330	506780	187.7	591260	665600
		187.8	470160	444220	187.8	385160	346740	187.8	530100	504580	187.8	591460	663070
		187.9	468640	445990	187.9	380630	346410	187.9	533160	503310	187.9	598110	664730
		188	469120	443820	188	384830	346670	188	531260	500190	188	588400	661110
		188.1	471820	441570	188.1	387010	350320	188.1	536050	502260	188.1	593390	664860
		188.2	471200	442040	188.2	381970	347090	188.2	527030	501100	188.2	591250	656210
		188.3	468420	445050	188.3	386030	342270	188.3	531420	506030	188.3	589940	662930
		188.4	469350	443810	188.4	381260	344560	188.4	533260	503830	188.4	592020	661900
		188.5	466990	440920	188.5	384970	345320	188.5	530310	500040	188.5	588160	663340
		188.6	469660	443870	188.6	384270	348480	188.6	528230	500320	188.6	591190	667930
		188.7	470250	443460	188.7	383540	344370	188.7	528430	501460	188.7	590450	663440
		188.8	468650	440800	188.8	383930	344620	188.8	533630	510510	188.8	589830	668810
		188.9	469310	443000	188.9	383480	344500	188.9	531990	506230	188.9	594290	666110
		189	466060	443780	189	384630	342400	189	531780	501940	189	590800	666920
		189.1	470810	437930	189.1	383480	344940	189.1	528820	501310	189.1	589040	662260
		189.2	466070	441950	189.2	382450	346780	189.2	530750	502930	189.2	586350	660200
		189.3	471210	441220	189.3	379540	346460	189.3	534310	501430	189.3	587720	660240
		189.4	467980	446570	189.4	385770	343390	189.4	530820	501220	189.4	585750	660660
		189.5	468140	443080	189.5	381300	345990	189.5	538040	504640	189.5	584850	662910
		189.6	468480	442700	189.6	384360	346640	189.6	529070	501840	189.6	591540	659920
		189.7	469390	445280	189.7	383880	345430	189.7	531530	507080	189.7	586120	659480
		189.8	472170	444490	189.8	386730	347100	189.8	525880	505210	189.8	585860	659050
		189.9	468380	440070	189.9	383260	346790	189.9	529680	503850	189.9	585280	659080
		190	471680	443100	190	382470	346850	190	535100	504570	190	589850	658030
		190.1	467390	443240	190.1	381180	348950	190.1	533940	501800	190.1	587530	662640
		190.2	466730	445160	190.2	380840	346680	190.2	531470	501470	190.2	591230	659570
		190.3	466400	442220	190.3	379260	347150	190.3	535240	500880	190.3	587650	661790
		190.4	467560	442410	190.4	379840	343630	190.4	534300	502440	190.4	590250	660670
		190.5	469840	441530	190.5	380460	348850	190.5	529780	503380	190.5	587280	656190
		190.6	469370	438860	190.6	382970	347450	190.6	531920	504170	190.6	588200	664570
		190.7	468240	438440	190.7	378850	345300	190.7	533890	502140	190.7	582550	663770
		190.8	467060	442590	190.8	385050	348630	190.8	530530	500470	190.8	587520	662370
		190.9	468990	442170	190.9	382090	347700	190.9	532700	500790	190.9	583730	663380
		191	468150	439120	191	381980	346370	191	531400	504650	191	586770	666020
		191.1	468370	442860	191.1	381600	349600	191.1	533510	500990	191.1	586130	659160
		191.2	466190	440110	191.2	382060	348260	191.2	533040	505810	191.2	587400	659540
		191.3	471820	440110	191.3	383060	351430	191.3	532410	501700	191.3	584250	662890
		191.4	468750	441840	191.4	383370	345560	191.4	532820	503390	191.4	583550	657450
		191.5	472870	446260	191.5	382360	350550	191.5	535300	500570	191.5	586940	661580
		191.6	470220	439920	191.6	381470	348550	191.6	537660	503180	191.6	586070	661790
		191.7	467920	442820	191.7	381020	347880	191.7	528830	504170	191.7	585490	661160
		191.8	470270	444080	191.8	379740	346330	191.8	531200	506350	191.8	583990	657760
		191.9	470040	439230	191.9	381400	345960	191.9	535570	504250	191.9	585870	659100
		192	473940	442130	192	380200	345520	192	532070	504620	192	584270	657950
		192.1	467310	440350	192.1	380110	347640	192.1	535950	503440	192.1	585510	660120
		192.2	472030	440410	192.2	379780	345640	192.2	538100	502110	192.2	582430	663200
		192.3	470880	443360	192.3	381360	347280	192.3	532790	500820	192.3	587740	660130
		192.4	467640	440290	192.4	377720	348320	192.4	530770	504210	192.4	583000	656410
		192.5	467530	439690	192.5	383960	347100	192.5	531890	502250	192.5	580260	662800
		192.6	466710	440830	192.6	379940	347140	192.6	533290	496650	192.6	581880	663220
		192.7	465000	440250	192.7	383490	348150	192.7	533610	500980	192.7	584180	658040
		192.8	470690	442640	192.8	383450	344860	192.8	534070	502800	192.8	582080	663400
		192.9	468930	439580	192.9	380060	345260	192.9	534830	500080	192.9	582090	660620
		193	467450	442290	193	381550	342420	193	533500	500650	193	583150	659240
		193.1	467110	438670	193.1	380750	346320	193.1	535230	500820	193.1	580780	658550
		193.2	467950	441300	193.2	382950	349340	193.2	535250	502600	193.2	581330	657770
		193.3	467870	442200	193.3	385120	348550	193.3	537430	501620	193.3	586410	660720
		193.4	468060	440740	193.4	382790	347390	193.4	533460	504760	193.4	583260	663900
		193.5	468450	435010	193.5	380980	346170	193.5	532870	502800	193.5	580930	656830
		193.6	467340	442800	193.6	382580	346570	193.6	530690	503190	193.6	583350	662400
		193.7	465800	442120	193.7	382480	348440	193.7	534700	499950	193.7	582050	659610
		193.8	467780	440650	193.8	382110	346820	193.8	536080	501600	193.8	581300	663830
		193.9	467760	440840	193.9	382020	346120	193.9	535300	497980	193.9	578690	662550
		194	471290	440570	194	383330	347610	194	540730	502150	194	582230	659360
		194.1	468470	441260	194.1	378140	347610	194.1	535960	503020	194.1	577560	656930
		194.2	465390	441740	194.2	379910	346250	194.2	532540	499640	194.2	581920	661380
		194.3	470950	443590	194.3	380730	347470	194.3	534840	498800	194.3	581250	660390
		194.4	469090	441470	194.4	380620	347640	194.4	534070	498280	194.4	581990	660450
		194.5	470910	443010	194.5	381170	346330	194.5	537540	500190	194.5	578950	657870
		194.6	467480	442040	194.6	380930	348950	194.6	535060	504850	194.6	579080	660380
		194.7	467320	441040	194.7	379940	347300	194.7	536440	500000	194.7	582110	661230
		194.8	462540	441770	194.8	383850	346870	194.8	533830	501760	194.8	580250	659480
		194.9	468530	440900	194.9	387810	349290	194.9	531150	500870	194.9	582610	660940
		195	466260	441250	195	380080	347950	195	533000	501550	195	583380	659520
		195.1	468730	440400	195.1	382800	348310	195.1	533840	505010	195.1	583370	658280
		195.2	466940	443870	195.2	380950	348740	195.2	536130	502780	195.2	580130	661240
		195.3	467900	440950	195.3	381960	349260	195.3	534660	498900	195.3	586100	656910
		195.4	466140	440900	195.4	383860	348920	195.4	533660	498410	195.4	582600	665610
		195.5	471370	435640	195.5	383730	346240	195.5	539530	506040	195.5	580940	660720
		195.6	468870	440320	195.6	378640	347000	195.6	533620	500610	195.6	577810	658450
		195.7	471610	442150	195.7	385440	348580	195.7	536780	502290	195.7	581040	660590
		195.8	467660	440830	195.8	381070	346900	195.8	533810	499620	195.8	579100	660560
		195.9	466550	439110	195.9	383490	346590	195.9	536540	504470	195.9	577690	657990
		196	473300	439770	196	383070	349530	196	535520	500580	196	577550	662060
		196.1	468740	436490	196.1	382140	347680	196.1	538910	498730	196.1	582080	660940
		196.2	468110	441430	196.2	389510	345910	196.2	539360	500760	196.2	579030	663440
		196.3	463960	440490	196.3	381170	351880	196.3	537340	503950	196.3	578190	662520
		196.4	468710	440620	196.4	383920	350940	196.4	532150	503930	196.4	578540	666640
		196.5	471970	439630	196.5	384610	347210	196.5	537990	501960	196.5	580950	664830
		196.6	467380	437930	196.6	382670	345190	196.6	533140	502990	196.6	573540	661360
		196.7	466760	440990	196.7	378930	350320	196.7	531330	501850	196.7	585940	663350
		196.8	466220	441700	196.8	384390	348470	196.8	532060	500440	196.8	581070	662990
		196.9	466290	437530	196.9	383540	346400	196.9	536970	500370	196.9	579130	661590
		197	468450	440260	197	384930	343690	197	534840	502130	197	579510	656140
		197.1	467640	442250	197.1	383260	349230	197.1	532700	498030	197.1	580260	663560
		197.2	466110	444970	197.2	379380	347470	197.2	533660	497430	197.2	581380	658530
		197.3	473200	438900	197.3	380920	351920	197.3	534650	500400	197.3	576250	659620
		197.4	468200	440840	197.4	380370	348770	197.4	533850	503840	197.4	574800	658800
		197.5	471700	441390	197.5	381600	348640	197.5	534650	497240	197.5	577770	659570
		197.6	465880	437630	197.6	384690	346590	197.6	532890	498610	197.6	577040	661450
		197.7	467340	437830	197.7	383670	347660	197.7	529960	501720	197.7	584430	664800
		197.8	468920	438170	197.8	384030	347760	197.8	530840	496350	197.8	576830	659280
		197.9	468570	438170	197.9	382980	345610	197.9	532460	498820	197.9	578550	658590
		198	468380	441760	198	386230	348740	198	527100	503680	198	581180	657600
		198.1	466260	439780	198.1	381210	348070	198.1	532480	503480	198.1	578660	661540
		198.2	465340	437500	198.2	381740	348870	198.2	529000	499160	198.2	576890	660070
		198.3	466090	437760	198.3	381770	346570	198.3	529850	502030	198.3	577140	656940
		198.4	465990	441040	198.4	382990	347610	198.4	533960	503770	198.4	578040	652560
		198.5	472340	439610	198.5	382890	348740	198.5	532890	502540	198.5	581670	661730
		198.6	465800	435300	198.6	383540	351520	198.6	532130	502690	198.6	574410	661150
		198.7	468170	442700	198.7	382410	351540	198.7	533140	504610	198.7	579140	659940
		198.8	465740	433380	198.8	382090	350400	198.8	533380	503930	198.8	578110	656960
		198.9	470890	439060	198.9	387750	354190	198.9	535560	498780	198.9	578630	657580
		199	472140	443910	199	381900	348990	199	532150	502490	199	577820	659160
		199.1	469300	435140	199.1	383010	347910	199.1	530580	501420	199.1	577160	659010
		199.2	471760	439560	199.2	382390	347190	199.2	530450	505000	199.2	578530	657770
		199.3	467120	437820	199.3	383560	350130	199.3	529180	494800	199.3	579690	661960
		199.4	469270	437480	199.4	382300	348350	199.4	529890	505860	199.4	577430	661860
		199.5	466300	439830	199.5	381190	348660	199.5	530130	502390	199.5	575360	655390
		199.6	469970	433280	199.6	379350	349010	199.6	531160	505190	199.6	576910	663260
		199.7	463570	437870	199.7	384190	348280	199.7	532480	499760	199.7	575320	660730
[truncated: 6,003 more rows]

## Sheet: Figure S3a left
Figure S3a left panel							10
	2U001:10_UV1_280nm						2U001:10_Fractions
	ml	1U	2U	1L	2L		ml	(Fractions)
	0	-446.892	4.848	-0.147	-0.232		6.15	1A1
	0.0448601	0	0	0	0		6.35	1B1
	0.0897202	0	-0.023	0.016	0.039		6.55	1C1
	0.13458	-0.009	-0.07	0.033	0.068		6.75	1D1
	0.17944	-0.019	-0.088	0.064	0.056		6.95	1E1
	0.2243	-0.008	-0.075	0.077	0.075		7.15	1F1
	0.269161	-0.01	-0.081	0.062	0.095		7.35	1G1
	0.314021	-0.022	-0.086	0.055	0.101		7.55	1H1
	0.358881	-0.043	-0.042	0.07	0.086		7.75	1A2
	0.403741	-0.046	-0.089	0.048	0.061		7.95	1B2
	0.448601	-0.03	-0.096	0.041	0.07		8.15	1C2
	0.493461	0.006	-0.058	0.043	0.068		8.35	1D2
	0.538321	0.005	-0.052	0.07	0.058		8.55	1E2
	0.583181	-0.032	-0.055	0.056	0.05		8.74	1F2
	0.628041	-0.042	-0.067	0.039	0.063		8.95	1G2
	0.672901	-0.024	-0.066	0.028	0.092		9.15	1H2
	0.717762	-0.012	-0.088	0.039	0.059		9.34	1A3
	0.762622	-0.017	-0.067	0.031	0.048		9.55	1B3
	0.807482	-0.017	-0.065	0.016	0.056		9.75	1C3
	0.852342	0.002	-0.087	0.038	0.056		9.94	1D3
	0.897202	-0.002	-0.062	0.054	0.041		10.15	1E3
	0.942062	0	-0.086	0.038	0.022		10.35	1F3
	0.986922	-0.029	-0.105	0.006	0.055		10.54	1G3
	1.03178	0.006	-0.12	0.013	0.066		10.75	1H3
	1.07664	0.03	-0.112	0.038	0.059		10.95	1A4
	1.1215	0.04	-0.091	0.041	0.078		11.14	1B4
	1.16636	0.032	-0.044	0.062	0.057		11.34	1C4
	1.21122	0.044	-0.059	0.055	0.05		11.55	1D4
	1.25608	0.044	-0.074	0.056	0.073		11.74	1E4
	1.30094	0.031	-0.08	0.036	0.076		11.94	1F4
	1.3458	0.03	-0.058	0.066	0.062		12.15	1G4
	1.39066	0.033	-0.092	0.063	0.047		12.34	1H4
	1.43552	0.044	-0.115	0.055	0.069		12.54	1A5
	1.48038	0.045	-0.071	0.059	0.083		12.75	1B5
	1.52524	0.035	-0.044	0.037	0.067		12.94	1C5
	1.5701	0.042	-0.055	0.037	0.062		13.14	1D5
	1.61496	0.057	-0.054	0.056	0.057		13.35	1E5
	1.65982	0.046	-0.05	0.052	0.068		13.54	1F5
	1.70468	0.048	-0.04	0.038	0.049		13.74	1G5
	1.74954	0.066	-0.057	0.019	0.011		13.95	1H5
	1.7944	0.05	-0.073	0.029	0.022		14.14	1A6
	1.83926	0.027	-0.102	0.025	0.037		14.34	1B6
	1.88412	0.027	-0.091	0.042	0.055		14.54	1C6
	1.92898	0.032	-0.1	0.051	0.024		14.74	1D6
	1.97384	0.05	-0.08	0.042	0.023		14.94	1E6
	2.0187	0.065	-0.097	0.015	0.03		15.14	1F6
	2.06356	0.077	-0.102	-0.017	0.032		15.34	1G6
	2.10842	0.064	-0.089	-0.001	0.022		15.54	1H6
	2.15328	0.063	-0.1	0.036	0.005		15.74	1A7
	2.19814	0.075	-0.073	0.013	0.002		15.94	1B7
	2.243	0.068	-0.058	-0.017	0.02		16.14	1C7
	2.28787	0.048	-0.079	0.022	0.018		16.34	1D7
	2.33273	0.057	-0.095	0.037	0.031		16.54	1E7
	2.37759	0.076	-0.087	0.039	0.036		16.74	1F7
	2.42245	0.09	-0.073	0.038	0.036		16.94	1G7
	2.46731	0.08	-0.093	0.037	0.03		17.14	1H7
	2.51217	0.095	-0.084	-0.004	0.025		17.34	1A8
	2.55703	0.136	-0.095	0.011	0.008		17.54	1B8
	2.60189	0.105	-0.083	0.025	0.018		17.74	1C8
	2.64675	0.079	-0.043	0.005	0.032		17.94	1D8
	2.69161	0.089	-0.051	-0.001	0.005		18.14	1E8
	2.73647	0.09	-0.057	-0.003	-0.019		18.34	1F8
	2.78133	0.081	-0.062	0.01	-0.006		18.54	1G8
	2.82619	0.109	-0.085	0.015	0.003		18.74	1H8
	2.87105	0.123	-0.07	0.007	-0.004		18.94	1A9
	2.91591	0.127	-0.08	0.012	-0.022		19.14	1B9
	2.96077	0.117	-0.11	0.031	-0.003		19.34	1C9
	3.00563	0.136	-0.097	0.019	0.019		19.54	1D9
	3.05049	0.162	-0.08	-0.005	0.024		19.74	1E9
	3.09535	0.159	-0.05	0.001	0.008		19.94	1F9
	3.14021	0.149	-0.058	0.012	0.005		20.14	1G9
	3.18507	0.152	-0.073	0.047	-0.003		20.34	1H9
	3.22993	0.146	-0.085	0.018	0.031		20.54	1A10
	3.27479	0.148	-0.1	-0.004	0.032		20.74	1B10
	3.31965	0.156	-0.116	0.02	0.003		20.94	1C10
	3.36451	0.152	-0.081	0.03	0.019		21.14	1D10
	3.40937	0.154	-0.092	0.02	0.007		21.34	1E10
	3.45423	0.145	-0.095	-0.002	-0.017		21.54	1F10
	3.49909	0.145	-0.075	-0.015	-0.012		21.74	1G10
	3.54395	0.135	-0.086	-0.013	0.018		21.94	1H10
	3.58881	0.127	-0.098	-0.001	0.003		22.14	1A11
	3.63367	0.146	-0.107	-0.001	-0.033		22.34	1B11
	3.67853	0.148	-0.104	-0.03	-0.021		22.54	1C11
	3.72339	0.151	-0.112	-0.014	-0.003		22.74	1D11
	3.76825	0.156	-0.114	-0.022	0.02		22.94	1E11
	3.81311	0.163	-0.107	-0.01	0.03		23.14	1F11
	3.85797	0.159	-0.145	0.018	0.025		23.34	1G11
	3.90283	0.153	-0.12	0.017	0.01		23.54	1H11
	3.94769	0.138	-0.106	-0.008	0.01		23.74	1A12
	3.99255	0.134	-0.134	-0.032	-0.001		23.94	1B12
	4.03741	0.143	-0.114	-0.032	0.041		24.14	1C12
	4.08227	0.162	-0.107	-0.001	0.046		24.34	1D12
	4.12713	0.152	-0.116	0.011	0.024		24.54	1E12
	4.17199	0.163	-0.129	0.005	0.051		24.74	1F12
	4.21685	0.175	-0.099	0.015	0.063		24.94	1G12
	4.26171	0.144	-0.081	0.053	0.05		25.14	1H12
	4.30657	0.123	-0.055	0.072	0.079		25.34	2A1
	4.35143	0.177	-0.027	0.094	0.144		25.54	2B1
	4.39629	0.187	-0.019	0.099	0.152		25.74	2C1
	4.44115	0.18	-0.033	0.117	0.137		25.94	2D1
	4.48601	0.182	-0.017	0.128	0.153		26.14	2E1
	4.53087	0.176	-0.003	0.142	0.213		26.34	2F1
	4.57573	0.211	-0.028	0.134	0.194		26.54	2G1
	4.62059	0.184	-0.05	0.138	0.22		26.74	2H1
	4.66545	0.158	-0.023	0.132	0.241		26.94	2A2
	4.71031	0.204	-0.003	0.136	0.227		27.14	2B2
	4.75517	0.185	0.006	0.163	0.217		27.34	2C2
	4.80003	0.18	0.02	0.159	0.195		27.54	2D2
	4.84489	0.187	0.032	0.154	0.207		27.74	2E2
	4.88975	0.2	0.04	0.171	0.236		27.94	2F2
	4.93461	0.233	0.005	0.143	0.233		28.14	2G2
	4.97947	0.249	-0.002	0.158	0.192		28.34	2H2
	5.02433	0.234	0.002	0.175	0.197		28.54	2A3
	5.06919	0.218	0.002	0.178	0.216		28.74	2B3
	5.11405	0.193	-0.042	0.163	0.225		28.94	2C3
	5.15891	0.205	-0.015	0.141	0.231		29.14	2D3
	5.20377	0.227	-0.01	0.139	0.201		29.34	2E3
	5.24863	0.208	-0.008	0.152	0.181		29.54	2F3
	5.29349	0.214	-0.006	0.148	0.195		29.74	2G3
	5.33835	0.23	-0.021	0.15	0.207		29.94	2H3
	5.38321	0.23	-0.02	0.169	0.202		30.14	2A4
	5.42807	0.215	-0.028	0.176	0.188		30.34	2B4
	5.47293	0.229	-0.059	0.166	0.192		30.54	2C4
	5.51779	0.232	-0.041	0.184	0.209		30.74	2D4
	5.56265	0.212	-0.007	0.16	0.189		30.94	2E4
	5.60751	0.183	-0.027	0.12	0.177		31.14	2F4
	5.65237	0.209	-0.059	0.116	0.175		31.34	2G4
	5.69723	0.225	-0.065	0.129	0.146		31.54	2H4
	5.74209	0.215	-0.059	0.138	0.161		31.74	2A5
	5.78695	0.242	-0.04	0.1	0.166		31.94	2B5
	5.83181	0.25	-0.05	0.106	0.151		32.14	2C5
	5.87667	0.255	-0.05	0.084	0.17		32.34	2D5
	5.92153	0.253	-0.051	0.079	0.152		32.54	2E5
	5.96639	0.266	-0.088	0.097	0.147		32.74	2F5
	6.01125	0.242	-0.11	0.086	0.137		32.94	2G5
	6.05611	0.239	-0.065	0.072	0.11		33.14	2H5
	6.10097	0.255	-0.075	0.066	0.077		33.34	2A6
	6.14583	0.247	-0.097	0.073	0.081		33.54	2B6
	6.19069	0.227	-0.116	0.088	0.095		33.74	2C6
	6.23555	0.232	-0.129	0.092	0.101		33.94	2D6
	6.28041	0.247	-0.1	0.052	0.111		34.14	2E6
	6.32527	0.25	-0.107	0.036	0.108		34.34	2F6
	6.37013	0.234	-0.096	0.017	0.087		34.54	2G6
	6.41499	0.232	-0.103	0.001	0.041		34.74	2H6
	6.45985	0.243	-0.12	-0.009	0.031		34.94	2A7
	6.50471	0.269	-0.135	-0.025	0.008		35.14	2B7
	6.54957	0.287	-0.145	-0.021	-0.012		35.34	2C7
	6.59443	0.275	-0.134	0.01	0.003		35.54	2D7
	6.63929	0.271	-0.123	-0.008	0.038		35.74	2E7
	6.68415	0.278	-0.126	-0.007	0.027		35.94	2F7
	6.72901	0.302	-0.108	0.001	0.023		36.14	2G7
	6.77388	0.308	-0.062	0.077	0.04		36.34	2H7
	6.81874	0.299	0.044	0.285	0.107		36.54	2A8
	6.8636	0.316	0.241	0.666	0.228		36.74	2B8
	6.90846	0.35	0.615	1.363	0.477		36.94	2C8
	6.95332	0.396	1.193	2.433	0.93		37.14	2D8
	6.99818	0.52	1.942	3.868	1.606		37.34	2E8
	7.04304	0.68	2.746	5.587	2.449		37.54	2F8
	7.0879	0.944	3.666	7.479	3.585		37.74	2G8
	7.13276	1.267	4.595	9.518	4.912		37.94	2H8
	7.17762	1.637	5.679	11.638	6.467		38.14	2A9
	7.22248	2.098	6.779	13.9	8.159		38.34	2B9
	7.26734	2.663	8.056	16.145	10.043		38.54	2C9
	7.3122	3.265	9.487	18.42	11.972		38.74	2D9
	7.35706	4.015	11.181	20.841	14.162		38.94	2E9
	7.40192	4.909	13.106	23.341	16.436		39.14	2F9
	7.44678	5.95	15.562	26.126	19.192		39.34	2G9
	7.49164	7.275	18.336	29.134	22.149		39.54	2H9
	7.5365	8.96	21.987	32.745	26.017		39.74	2A10
	7.58136	11	26.09	36.894	30.47		39.94	2B10
	7.62622	13.661	31.512	41.93	36.382		40.14	2C10
	7.67108	17.058	37.698	47.895	43.212		40.34	2D10
	7.71594	21.766	45.765	54.88	51.963		40.54	2E10
	7.7608	27.554	54.988	62.998	61.594		40.74	2F10
	7.80566	35.239	66.103	72.067	72.836		40.94	2G10
	7.85052	43.878	77.195	81.21	83.772		41.14	2H10
	7.89538	52.83	88.379	90.319	95.105		41.34	2A11
	7.94024	61.075	97.832	97.849	104.805		41.52	Waste
	7.9851	69.235	107.27	104.411	114.325
	8.02996	78.21	115.961	109.707	122.638
	8.07482	89.615	125.344	114.979	131.073
	8.11968	101.924	133.292	120.011	138.294
	8.16454	114.282	139.3	124.74	144.323
	8.2094	122.884	141.353	128.126	147.546
	8.25426	127.434	139.637	129.905	148.324
	8.29912	127.58	135.427	130.322	147.728
	8.34398	125.289	130.549	131.039	148.032
	8.38884	123.318	128.417	134.438	151.925
	8.4337	124.597	131.882	144.318	162.614
	8.47856	131.804	142.747	161.157	179.707
	8.52342	147.372	163.079	187.207	204.811
	8.56828	169.312	188.304	216.338	231.503
	8.61314	197.799	218.022	248.072	258.026
	8.658	224.42	243.338	273.003	276.501
	8.70286	248.114	262.146	288.636	285.712
	8.74772	261.084	268.975	291.771	283.471
	8.79258	263.2	264.021	283	270.863
	8.83744	254.567	249.617	266.265	252.586
	8.8823	236.673	226.977	242.837	229.459
	8.92716	214.677	202.704	219.737	207.941
	8.97202	189.667	176.247	196.007	186.798
	9.01688	166.554	153.781	176.878	170.239
	9.06174	144.353	132.554	160.505	156.5
	9.1066	126.706	116.465	149.254	147.033
	9.15146	111.582	103.422	141.067	140.216
	9.19632	101.314	94.709	136.126	135.822
	9.24118	94.181	89.028	132.827	132.333
	9.28604	90.843	86.509	130.415	129.169
	9.3309	90.27	86.053	127.488	124.992
	9.37576	91.605	86.794	123.688	119.905
	9.42062	93.918	87.858	118.046	112.916
	9.46548	95.786	88.179	111.344	105.225
	9.51034	96.35	87.118	102.836	96.249
	9.5552	94.991	84.509	94.066	87.321
	9.60006	91.4	80.036	84.472	78.226
	9.64492	86.291	74.467	75.806	69.962
	9.68978	79.471	67.945	67.355	62.389
	9.73464	72.515	61.37	60.473	56.31
	9.7795	65.08	55.007	54.764	51.706
	9.82436	58.879	49.958	51.593	49.682
	9.86922	53.982	46.731	51.513	51.364
	9.91408	52.046	46.723	56.079	58.385
	9.95894	54.318	51.635	68.099	73.536
	10.0038	62.182	62.683	87.991	97.893
	10.0487	78.421	82.326	119.755	134.33
	10.0935	101.748	109.823	160.321	180.363
	10.1384	135.399	145.902	210.961	233.953
	10.1832	172.455	186.645	261.468	289.073
	10.2281	214.278	227.975	311.029	338.43
	10.273	250.524	264.363	345.411	373.164
	10.3178	279.727	290.357	363.481	388.053
	10.3627	294.332	301.582	360.245	381.416
	10.4075	294.166	296.912	338.249	355.267
	10.4524	280.215	279.012	304.834	317.038
	10.4973	254.214	250.234	262.513	272.349
	10.5421	223.924	217.086	221.27	226.923
	10.587	189.225	182.172	180.34	185.199
	10.6318	158.224	149.282	145.787	148.072
	10.6767	128.018	120.15	115.687	118.316
	10.7216	103.753	94.892	92.984	93.881
	10.7664	82.49	75.241	74.317	75.471
	10.8113	66.41	59.133	61.411	62.069
	10.8561	53.374	47.017	51.71	52.691
	10.901	43.793	37.965	45.688	46.754
	10.9459	36.511	31.33	41.767	43.491
	10.9907	31.503	26.723	40.014	42.591
	11.0356	27.711	23.53	39.898	43.735
	11.0804	25.276	21.419	41.305	46.833
	11.1253	23.585	20.188	44.3	51.741
	11.1702	22.575	19.557	48.857	58.719
	11.215	22.004	19.45	55.196	67.107
	11.2599	21.845	19.886	62.73	77.07
	11.3047	22.066	20.919	71.844	87.454
	11.3496	22.716	22.582	80.957	97.513
	11.3945	23.865	24.882	89.962	106.039
	11.4393	25.583	28.018	97.118	111.905
	11.4842	28.047	31.951	101.96	114.308
	11.529	31.066	36.571	103.585	112.903
	11.5739	34.88	41.532	101.855	108.134
	11.6188	39.047	46.689	97.06	100.212
	11.6636	43.592	51.28	89.877	90.752
	11.7085	47.812	55.213	81.178	80.092
	11.7533	51.53	57.686	71.913	70.185
	11.7982	54.289	58.739	63.201	60.788
	11.8431	55.729	58.099	55.099	53.109
	11.8879	55.805	55.888	48.442	46.903
	11.9328	54.587	52.539	43.06	42.469
	11.9776	52.197	48.22	39.198	39.494
	12.0225	48.81	43.571	36.682	38.289
	12.0674	44.977	38.656	35.566	38.958
	12.1122	40.784	34.14	36.163	41.863
	12.1571	36.75	29.832	39.33	48.518
	12.2019	32.879	26.346	46.206	58.54
	12.2468	29.46	23.139	56.886	72.653
	12.2917	26.567	20.674	70.216	87.911
	12.3365	24.134	18.671	84.492	104.603
	12.3814	22.212	17.265	98.631	118.935
	12.4262	20.674	16.15	109.913	130.076
	12.4711	19.574	15.423	117.03	136.211
	12.516	18.764	14.947	119.841	137.911
	12.5608	18.18	14.728	118.956	135.795
	12.6057	17.773	14.753	115.18	130.391
	12.6505	17.544	15.051	109.524	123.569
	12.6954	17.458	15.955	102.564	115.267
	12.7403	17.526	17.764	95.548	107.473
	12.7851	17.858	21.272	88.595	99.663
	12.83	18.679	25.908	82.392	93.193
	12.8748	20.53	31.736	76.992	87.325
	12.9197	23.537	37.551	72.416	82.645
	12.9646	27.751	43.848	68.523	78.484
	13.0094	32.51	49.172	65.279	75.151
	13.0543	37.612	53.354	62.328	72.032
	13.0991	42.293	55.593	59.804	69.374
	13.144	46.106	56.291	57.36	66.669
	13.1889	48.472	55.724	55.163	64.307
	13.2337	49.515	54.188	52.889	61.792
	13.2786	49.406	52.258	50.73	59.337
	13.3234	48.465	49.98	48.482	56.716
	13.3683	47.059	47.826	46.252	54.171
	13.4132	45.337	45.692	43.928	51.38
	13.458	43.677	43.933	41.661	48.736
	13.5029	42.023	42.308	39.282	45.891
	13.5478	40.66	41.029	37.037	43.227
	13.5926	39.386	39.927	34.648	40.373
	13.6375	38.337	39.036	32.433	37.748
	13.6823	37.451	38.132	30.091	35.004
	13.7272	36.703	37.306	27.979	32.455
	13.7721	35.932	36.403	25.787	29.815
	13.8169	35.209	35.486	23.737	27.407
	13.8618	34.398	34.388	21.694	24.952
	13.9066	33.543	33.175	19.813	22.749
	13.9515	32.511	31.777	17.937	20.521
	13.9964	31.42	30.329	16.238	18.508
	14.0412	30.114	28.638	14.535	16.474
	14.0861	28.718	26.911	13.058	14.789
	14.1309	27.179	24.93	11.587	13.072
	14.1758	25.622	23.07	10.366	11.651
	14.2207	23.891	21.057	9.154	10.266
	14.2655	22.268	19.152	8.146	9.119
	14.3104	20.555	17.196	7.202	8.095
	14.3552	18.998	15.396	6.422	7.227
	14.4001	17.396	13.645	5.738	6.444
	14.445	15.968	12.075	5.183	5.794
	14.4898	14.539	10.595	4.681	5.29
	14.5347	13.347	9.326	4.325	4.857
	14.5795	12.232	8.135	3.984	4.48
	14.6244	11.253	7.156	3.73	4.199
	14.6693	10.388	6.245	3.527	3.946
	14.7141	9.683	5.51	3.377	3.791
	14.759	9.055	4.895	3.23	3.674
	14.8038	8.593	4.412	3.098	3.558
	14.8487	8.145	4.005	3.064	3.493
	14.8936	7.848	3.696	3.061	3.461
	14.9384	7.591	3.455	2.992	3.449
	14.9833	7.374	3.219	3.001	3.445
	15.0281	7.2	3.067	2.996	3.468
	15.073	7.084	2.982	2.993	3.496
	15.1179	7.006	2.903	3.014	3.542
	15.1627	6.957	2.872	3.029	3.559
	15.2076	6.926	2.863	3.082	3.58
	15.2524	6.943	2.879	3.124	3.63
	15.2973	6.956	2.908	3.135	3.687
	15.3422	6.98	2.966	3.157	3.736
	15.387	7.004	2.994	3.196	3.739
	15.4319	7.016	3.027	3.232	3.773
	15.4767	7.036	3.038	3.21	3.781
	15.5216	7.042	3.032	3.192	3.786
	15.5665	7.026	3.014	3.172	3.801
	15.6113	6.996	2.968	3.147	3.783
	15.6562	6.939	2.934	3.129	3.717
	15.701	6.886	2.876	3.085	3.651
	15.7459	6.802	2.798	2.999	3.596
	15.7908	6.744	2.722	2.936	3.512
	15.8356	6.69	2.634	2.899	3.485
	15.8805	6.626	2.541	2.849	3.459
	15.9253	6.569	2.478	2.778	3.384
	15.9702	6.502	2.41	2.714	3.311
	16.0151	6.444	2.358	2.656	3.257
	16.0599	6.372	2.294	2.628	3.194
	16.1048	6.294	2.24	2.541	3.156
	16.1496	6.256	2.188	2.525	3.124
	16.1945	6.222	2.147	2.483	3.096
	16.2394	6.191	2.103	2.416	3.042
	16.2842	6.17	2.081	2.41	2.952
	16.3291	6.144	2.011	2.372	2.88
	16.3739	6.134	2.008	2.322	2.868
	16.4188	6.096	1.995	2.277	2.847
	16.4637	6.058	1.941	2.232	2.805
	16.5085	6.023	1.909	2.187	2.772
	16.5534	6.035	1.871	2.178	2.737
	16.5982	6.007	1.855	2.135	2.699
	16.6431	5.985	1.859	2.111	2.66
	16.688	5.97	1.85	2.123	2.64
	16.7328	5.934	1.819	2.071	2.625
	16.7777	5.919	1.779	2.037	2.578
	16.8225	5.889	1.777	2.017	2.515
	16.8674	5.887	1.788	1.999	2.5
	16.9123	5.86	1.762	1.973	2.477
	16.9571	5.833	1.721	1.962	2.429
	17.002	5.833	1.694	1.911	2.402
	17.0468	5.813	1.684	1.886	2.392
	17.0917	5.809	1.669	1.871	2.396
	17.1366	5.808	1.643	1.851	2.378
	17.1814	5.794	1.632	1.836	2.356
	17.2263	5.775	1.615	1.828	2.367
	17.2711	5.757	1.616	1.815	2.346
	17.316	5.738	1.623	1.783	2.308
	17.3609	5.737	1.598	1.771	2.302
	17.4057	5.747	1.571	1.785	2.28
	17.4506	5.753	1.575	1.76	2.276
	17.4954	5.701	1.575	1.752	2.28
	17.5403	5.699	1.539	1.736	2.261
	17.5852	5.691	1.522	1.733	2.28
	17.63	5.683	1.54	1.745	2.264
	17.6749	5.672	1.55	1.726	2.251
	17.7197	5.674	1.539	1.725	2.241
	17.7646	5.672	1.528	1.726	2.245
	17.8095	5.666	1.534	1.712	2.242
	17.8543	5.666	1.522	1.705	2.261
	17.8992	5.645	1.51	1.687	2.29
	17.944	5.645	1.512	1.699	2.248
	17.9889	5.653	1.514	1.687	2.217
	18.0338	5.653	1.482	1.669	2.2
	18.0786	5.647	1.461	1.65	2.228
	18.1235	5.647	1.495	1.652	2.237
	18.1683	5.64	1.501	1.651	2.238
	18.2132	5.659	1.478	1.645	2.244
	18.2581	5.658	1.482	1.665	2.251
	18.3029	5.609	1.492	1.675	2.262
	18.3478	5.601	1.458	1.666	2.236
	18.3926	5.657	1.464	1.667	2.242
	18.4375	5.663	1.518	1.649	2.218
	18.4824	5.661	1.499	1.646	2.208
	18.5272	5.646	1.505	1.668	2.213
	18.5721	5.672	1.504	1.641	2.23
	18.6169	5.682	1.513	1.648	2.23
	18.6618	5.681	1.532	1.678	2.206
	18.7067	5.671	1.523	1.695	2.231
	18.7515	5.685	1.558	1.688	2.266
	18.7964	5.695	1.597	1.709	2.302
	18.8412	5.716	1.623	1.756	2.358
	18.8861	5.732	1.613	1.792	2.424
	18.931	5.721	1.663	1.813	2.522
	18.9758	5.726	1.67	1.865	2.672
	19.0207	5.752	1.674	1.937	2.839
	19.0655	5.777	1.712	1.986	3.056
	19.1104	5.759	1.716	2.002	3.309
	19.1553	5.733	1.743	2.005	3.519
	19.2001	5.749	1.758	2.02	3.722
	19.245	5.713	1.765	2	3.886
	19.2898	5.704	1.745	1.944	4.027
	19.3347	5.695	1.744	1.907	4.109
	19.3796	5.71	1.754	1.899	4.152
	19.4244	5.747	1.78	1.904	4.172
	19.4693	5.751	1.826	1.98	4.157
	19.5141	5.811	1.882	2.074	4.082
	19.559	5.896	1.941	2.197	3.972
	19.6039	5.98	2.001	2.293	3.881
	19.6487	6.042	2.069	2.425	3.762
	19.6936	6.127	2.092	2.54	3.641
	19.7384	6.152	2.07	2.613	3.449
	19.7833	6.133	2.028	2.608	3.294
	19.8282	6.116	2.015	2.547	3.153
	19.873	6.075	1.96	2.434	2.975
	19.9179	6.002	1.864	2.319	2.828
	19.9627	5.936	1.735	2.199	2.706
	20.0076	5.847	1.631	2.038	2.552
	20.0525	5.773	1.524	1.906	2.438
	20.0973	5.705	1.434	1.761	2.336
	20.1422	5.622	1.367	1.625	2.221
	20.187	5.526	1.288	1.54	2.148
	20.2319	5.45	1.213	1.48	2.097
	20.2768	5.407	1.151	1.415	2.052
	20.3216	5.397	1.153	1.362	1.974
	20.3665	5.369	1.144	1.302	1.948
	20.4113	5.337	1.11	1.267	1.931
	20.4562	5.333	1.097	1.248	1.901
	20.5011	5.316	1.077	1.193	1.865
	20.5459	5.3	1.078	1.187	1.854
	20.5908	5.328	1.041	1.169	1.826
	20.6356	5.33	1.066	1.166	1.8
	20.6805	5.332	1.093	1.174	1.793
	20.7254	5.307	1.064	1.192	1.776
	20.7702	5.316	1.018	1.177	1.787
	20.8151	5.332	1.007	1.148	1.746
	20.8599	5.321	1.046	1.142	1.716
	20.9048	5.33	1.032	1.134	1.749
	20.9497	5.328	1.019	1.122	1.72
	20.9945	5.337	0.979	1.145	1.713
	21.0394	5.326	0.967	1.126	1.739
	21.0842	5.294	0.985	1.094	1.73
	21.1291	5.289	1.001	1.098	1.713
	21.174	5.296	1.003	1.107	1.69
	21.2188	5.323	0.974	1.09	1.667
	21.2637	5.285	0.938	1.058	1.651
	21.3085	5.298	0.938	1.053	1.64
	21.3534	5.281	0.948	1.079	1.629
	21.3983	5.276	0.97	1.071	1.609
	21.4431	5.304	0.966	1.064	1.597
	21.488	5.295	0.933	1.025	1.612
	21.5328	5.294	0.961	1.007	1.592
	21.5777	5.317	0.955	1.006	1.556
	21.6226	5.338	0.952	1.02	1.557
	21.6674	5.338	0.959	1.003	1.536
	21.7123	5.315	0.914	0.979	1.521
	21.7571	5.272	0.912	0.99	1.548
	21.802	5.283	0.91	1.017	1.546
	21.8469	5.297	0.916	1.002	1.56
	21.8917	5.309	0.918	1.025	1.568
	21.9366	5.311	0.888	1.025	1.54
	21.9814	5.285	0.865	0.99	1.536
	22.0263	5.248	0.888	0.984	1.533
	22.0712	5.248	0.888	0.993	1.54
	22.116	5.257	0.869	0.99	1.51
	22.1609	5.248	0.856	0.991	1.528
	22.2057	5.268	0.866	0.988	1.493
	22.2506	5.274	0.866	0.991	1.471
	22.2955	5.269	0.852	0.969	1.468
	22.3403	5.277	0.834	0.951	1.474
	22.3852	5.268	0.824	0.902	1.455
	22.43	5.273	0.825	0.904	1.417
	22.4749	5.246	0.814	0.92	1.37
	22.5198	5.215	0.842	0.906	1.352
	22.5646	5.237	0.826	0.861	1.357
	22.6095	5.238	0.794	0.855	1.307
	22.6544	5.231	0.781	0.881	1.285
	22.6992	5.23	0.776	0.822	1.254
	22.7441	5.231	0.788	0.8	1.228
	22.7889	5.237	0.778	0.815	1.239
	22.8338	5.234	0.773	0.808	1.246
	22.8787	5.223	0.776	0.782	1.208
	22.9235	5.214	0.758	0.767	1.178
	22.9684	5.206	0.769	0.767	1.178
	23.0132	5.216	0.771	0.781	1.181
	23.0581	5.222	0.736	0.767	1.183
	23.103	5.218	0.751	0.732	1.167
	23.1478	5.212	0.736	0.726	1.145
	23.1927	5.179	0.711	0.693	1.11
	23.2375	5.192	0.725	0.705	1.085
	23.2824	5.211	0.732	0.705	1.073
	23.3273	5.191	0.707	0.71	1.077
	23.3721	5.204	0.711	0.703	1.061
	23.417	5.212	0.721	0.687	1.031
	23.4618	5.197	0.73	0.702	1.029
	23.5067	5.218	0.718	0.691	1.033
	23.5516	5.206	0.706	0.671	1.028
	23.5964	5.184	0.704	0.671	1.003
	23.6413	5.187	0.674	0.658	1
	23.6861	5.196	0.636	0.658	0.997
	23.731	5.192	0.621	0.658	0.975
	23.7759	5.191	0.652	0.648	0.991
	23.8207	5.183	0.685	0.65	0.998
	23.8656	5.163	0.657	0.623	0.984
	23.9104	5.164	0.645	0.627	0.996
	23.9553	5.136	0.648	0.657	1.015
	24.0002	5.162	0.66	0.659	1.059
	24.045	5.187	0.665	0.636	1.09
	24.0899	5.188	0.692	0.675	1.119
	24.1347	5.196	0.668	0.698	1.168
	24.1796	5.184	0.633	0.685	1.167
	24.2245	5.15	0.64	0.715	1.16
	24.2693	5.173	0.636	0.726	1.17
	24.3142	5.18	0.656	0.679	1.174
	24.359	5.17	0.647	0.674	1.193
	24.4039	5.18	0.674	0.716	1.2
	24.4488	5.161	0.642	0.705	1.176
	24.4936	5.142	0.611	0.66	1.152
	24.5385	5.169	0.606	0.665	1.14
	24.5833	5.155	0.585	0.702	1.098
	24.6282	5.14	0.607	0.684	1.07
	24.6731	5.139	0.622	0.647	1.052
	24.7179	5.144	0.601	0.648	1.025
	24.7628	5.132	0.573	0.592	0.984
	24.8076	5.146	0.557	0.595	0.912
	24.8525	5.15	0.541	0.584	0.877
	24.8974	5.117	0.547	0.558	0.858
	24.9422	5.106	0.528	0.518	0.852
	24.9871	5.114	0.531	0.491	0.794
	25.0319	5.117	0.529	0.487	0.774
	25.0768	5.129	0.53	0.492	0.759
	25.1217	5.142	0.547	0.475	0.759
	25.1665	5.127	0.549	0.471	0.738
	25.2114	5.114	0.522	0.449	0.702
	25.2562	5.11	0.49	0.404	0.698
	25.3011	5.12	0.496	0.403	0.684
	25.346	5.122	0.512	0.417	0.686
	25.3908	5.115	0.511	0.398	0.677
	25.4357	5.102	0.474	0.423	0.656
	25.4805	5.12	0.46	0.42	0.628
	25.5254	5.072	0.484	0.389	0.628
	25.5703	5.083	0.488	0.423	0.63
	25.6151	5.096	0.469	0.435	0.621
	25.66	5.107	0.447	0.405	0.61
	25.7048	5.111	0.449	0.385	0.619
	25.7497	5.122	0.417	0.38	0.619
	25.7946	5.089	0.417	0.371	0.629
	25.8394	5.062	0.42	0.374	0.608
	25.8843	5.075	0.422	0.366	0.598
	25.9291	5.072	0.437	0.34	0.592
	25.974	5.07	0.424	0.344	0.582
	26.0189	5.083	0.423	0.373	0.588
	26.0637	5.089	0.425	0.331	0.585
	26.1086	5.068	0.42	0.331	0.571
	26.1534	5.056	0.397	0.348	0.554
	26.1983	5.072	0.386	0.377	0.559
	26.2432	5.082	0.399	0.361	0.539
	26.288	5.097	0.399	0.337	0.537
	26.3329	5.07	0.402	0.366	0.546
	26.3777	5.039	0.412	0.327	0.563
	26.4226	5.053	0.396	0.305	0.581
	26.4675	5.038	0.375	0.318	0.575
	26.5123	5.028	0.366	0.331	0.548
	26.5572	5.051	0.371	0.349	0.542
	26.602	5.069	0.368	0.32	0.506
	26.6469	5.098	0.364	0.305	0.517
	26.6918	5.083	0.366	0.305	0.522
	26.7366	5.06	0.373	0.335	0.507
	26.7815	5.044	0.369	0.297	0.51
	26.8263	5.046	0.347	0.298	0.492
	26.8712	5.05	0.355	0.322	0.497
	26.9161	5.053	0.354	0.315	0.495
	26.9609	5.054	0.35	0.332	0.489
	27.0058	5.053	0.33	0.349	0.511
	27.0506	5.081	0.346	0.351	0.511
	27.0955	5.08	0.378	0.344	0.483
	27.1404	5.073	0.376	0.315	0.464
	27.1852	5.069	0.348	0.294	0.453
	27.2301	5.067	0.351	0.302	0.459
	27.2749	5.079	0.346	0.295	0.459
	27.3198	5.066	0.341	0.285	0.471
	27.3647	5.043	0.336	0.278	0.478
	27.4095	5.041	0.328	0.272	0.482
	27.4544	5.045	0.334	0.263	0.476
	27.4992	5.055	0.345	0.246	0.443
	27.5441	5.051	0.338	0.233	0.435
	27.589	5.045	0.336	0.246	0.453
	27.6338	5.052	0.32	0.245	0.452
	27.6787	5.053	0.323	0.241	0.408
	27.7235	5.044	0.308	0.261	0.408
	27.7684	5.064	0.299	0.246	0.418
	27.8133	5.061	0.331	0.225	0.39
	27.8581	5.035	0.317	0.238	0.376
	27.903	5.027	0.293	0.218	0.361
	27.9478	5.008	0.298	0.198	0.361
	27.9927	5.006	0.288	0.183	0.368
	28.0376	5.032	0.279	0.214	0.36
	28.0824	5.029	0.278	0.22	0.352
	28.1273	5.024	0.259	0.205	0.346
	28.1721	4.999	0.254	0.182	0.383
	28.217	4.983	0.274	0.203	0.334
	28.2619	5.006	0.268	0.206	0.321
	28.3067	5.028	0.226	0.166	0.322
	28.3516	5.027	0.247	0.154	0.329
	28.3964	5.016	0.271	0.17	0.323
	28.4413	5.024	0.242	0.176	0.32
	28.4862	5.038	0.236	0.178	0.303
	28.531	5.016	0.259	0.17	0.338
	28.5759	5.01	0.247	0.192	0.342
	28.6207	5.009	0.224	0.208	0.332
	28.6656	4.989	0.211	0.166	0.315
	28.7105	5.002	0.232	0.164	0.292
	28.7553	4.998	0.234	0.188	0.273
	28.8002	5.022	0.255	0.175	0.302
	28.845	5.016	0.255	0.167	0.305
	28.8899	5.012	0.215	0.146	0.298
	28.9348	5.03	0.222	0.149	0.324
	28.9796	5.02	0.245	0.138	0.314
	29.0245	5.023	0.24	0.142	0.302
	29.0693	5.023	0.251	0.143	0.319
	29.1142	5.032	0.262	0.146	0.279
	29.1591	5.024	0.223	0.141	0.251
	29.2039	5.021	0.203	0.126	0.268
	29.2488	5.02	0.187	0.113	0.283
	29.2936	4.998	0.191	0.128	0.27
	29.3385	4.995	0.201	0.146	0.241
	29.3834	4.989	0.203	0.136	0.23
	29.4282	4.989	0.201	0.118	0.233
	29.4731	4.989	0.198	0.106	0.219
	29.5179	5.005	0.19	0.119	0.23
	29.5628	4.986	0.202	0.133	0.25
	29.6077	5	0.185	0.169	0.241
	29.6525	4.973	0.184	0.167	0.233
	29.6974	4.989	0.177	0.134	0.22
	29.7422	4.979	0.159	0.108	0.225
	29.7871	4.963	0.165	0.118	0.234
	29.832	4.975	0.202	0.112	0.238
	29.8768	4.962	0.18	0.117	0.221
	29.9217	4.952	0.169	0.136	0.22
	29.9665	4.953	0.166	0.134	0.226
	30.0114	4.981	0.153	0.099	0.215
	30.0563	4.963	0.152	0.126	0.202
	30.1011	4.94	0.153	0.146	0.193
	30.146	4.969	0.15	0.111	0.178
	30.1908	4.975	0.152	0.082	0.155
	30.2357	4.997	0.188	0.074	0.169
	30.2806	5.018	0.192	0.06	0.188
	30.3254	5.014	0.202	0.062	0.192
	30.3703	5.01	0.19	0.068	0.207
	30.4151	4.988	0.19	0.096	0.179
	30.46	4.961	0.178	0.096	0.174
	30.5049	4.944	0.155	0.102	0.211
	30.5497	4.984	0.189	0.102	0.211
	30.5946	5.003	0.185	0.09	0.19
	30.6394	5.001	0.168	0.104	0.184
	30.6843	5.009	0.169	0.099	0.193
	30.7292	5.013	0.19	0.105	0.203
	30.774	4.977	0.191	0.095	0.202
	30.8189	4.991	0.194	0.115	0.194
	30.8637	4.995	0.192	0.105	0.205
	30.9086	4.985	0.179	0.07	0.217
	30.9535	4.983	0.142	0.073	0.181
	30.9983	4.966	0.178	0.077	0.141
	31.0432	4.956	0.207	0.075	0.138
	31.088	4.963	0.172	0.087	0.123
	31.1329	4.946	0.152	0.058	0.154
	31.1778	4.939	0.14	0.047	0.168
	31.2226	4.946	0.128	0.05	0.163
	31.2675	4.972	0.133	0.071	0.179
	31.3123	4.962	0.156	0.095	0.155
	31.3572	4.955	0.131	0.076	0.143
	31.4021	4.956	0.138	0.072	0.145
	31.4469	4.943	0.167	0.062	0.152
	31.4918	4.968	0.133	0.031	0.124
	31.5366	4.97	0.127	0.02	0.118
	31.5815	4.937	0.12	0.028	0.145
	31.6264	4.933	0.115	0.061	0.148
	31.6712	4.922	0.127	0.053	0.154
	31.7161	4.946	0.13	0.059	0.126
	31.761	4.999	0.143	0.039	0.126
	31.8058	4.955	0.13	0.036	0.12
	31.8507	4.935	0.121	0.033	0.111
	31.8955	4.975	0.135	0.015	0.137
	31.9404	4.944	0.137	0.024	0.129
	31.9853	4.959	0.111	0.055	0.13
	32.0301	4.984	0.099	0.06	0.103
	32.075	4.975	0.125	0.051	0.133
	32.1198	4.958	0.126	0.024	0.141
	32.1647	4.946	0.104	0.036	0.117
	32.2096	4.937	0.098	0.033	0.106
	32.2544	4.958	0.116	0.009	0.123
	32.2993	4.956	0.127	-0.006	0.117
	32.3441	4.971	0.131	0.034	0.119
	32.389	4.943	0.122	0.03	0.129
	32.4339	4.925	0.118	0.027	0.15
	32.4787	4.96	0.137	0.044	0.142
	32.5236	4.989	0.133	0.042	0.115
	32.5684	4.966	0.148	0.023	0.131
	32.6133	4.95	0.138	0.032	0.116
	32.6582	4.956	0.132	0.052	0.088
	32.703	4.974	0.139	0.063	0.097
	32.7479	4.963	0.129	0.044	0.12
	32.7927	4.966	0.11	0.027	0.131
	32.8376	4.942	0.094	0.029	0.126
	32.8825	4.962	0.094	0.026	0.104
	32.9273	4.984	0.11	0.015	0.072
	32.9722	4.969	0.118	-0.002	0.076
	33.017	4.974	0.12	-0.001	0.093
	33.0619	4.964	0.107	0.021	0.059
	33.1068	4.957	0.11	0.019	0.06
	33.1516	4.966	0.078	0.015	0.086
	33.1965	4.926	0.073	0.012	0.068
	33.2413	4.926	0.076	0.001	0.072
	33.2862	4.941	0.083	0.022	0.09
	33.3311	4.935	0.076	0.032	0.073
	33.3759	4.94	0.069	0.028	0.09
	33.4208	4.929	0.106	-0.001	0.083
	33.4656	4.947	0.09	-0.006	0.036
	33.5105	4.945	0.092	0.004	0.055
	33.5554	4.937	0.088	0.004	0.069
	33.6002	4.941	0.069	0.025	0.093
	33.6451	4.937	0.07	0.022	0.095
	33.6899	4.926	0.063	0.027	0.071
	33.7348	4.928	0.076	0.014	0.07
	33.7797	4.931	0.064	0	0.08
	33.8245	4.958	0.073	-0.002	0.081
	33.8694	4.96	0.061	-0.006	0.05
	33.9142	4.953	0.059	0	0.075
	33.9591	4.952	0.073	0.002	0.1
	34.004	4.945	0.08	-0.021	0.083
	34.0488	4.969	0.087	0.004	0.065
	34.0937	4.952	0.089	0.02	0.054
	34.1385	4.921	0.07	-0.028	0.062
	34.1834	4.905	0.09	-0.035	0.077
	34.2283	4.917	0.08	-0.015	0.089
	34.2731	4.922	0.052	0.022	0.076
	34.318	4.918	0.07	0.017	0.073
	34.3628	4.95	0.086	0.005	0.064
	34.4077	4.962	0.079	0.01	0.049
	34.4526	4.951	0.069	-0.003	0.07
	34.4974	4.92	0.065	0.005	0.069
	34.5423	4.917	0.074	0	0.075
	34.5871	4.956	0.09	-0.026	0.08
	34.632	4.956	0.08	-0.023	0.065
	34.6769	4.951	0.089	0.003	0.068
	34.7217	4.952	0.071	0.009	0.063
	34.7666	4.949	0.074	-0.001	0.049
	34.8114	4.95	0.056	-0.009	0.027
	34.8563	4.925	0.037	-0.012	0.031
	34.9012	4.908	0.027	-0.001	0.028
	34.946	4.908	0.027	-0.001	0.003
	34.9909	4.938	0.078	-0.03	0.033
	35.0357	4.946	0.056	-0.036	0.074
	35.0806	4.936	0.042	-0.021	0.066
	35.1255	4.946	0.07	-0.003	0.047
	35.1703	4.957	0.061	-0.015	0.031
	35.2152	4.921	0.06	0.011	0.024
	35.26	4.901	0.066	0.013	0.048
	35.3049	4.924	0.055	-0.046	0.047
	35.3498	4.935	0.048	-0.063	0.037
	35.3946	4.947	0.033	-0.05	0.033
	35.4395	4.94	0.021	-0.044	0.03
	35.4843	4.94	0.024	-0.011	0.053
	35.5292	4.946	0.038	-0.035	0.06
	35.5741	4.911	0.043	-0.049	0.022
	35.6189	4.926	0.033	-0.033	0.017
	35.6638	4.935	0.029	-0.05	0.04
	35.7086	4.936	0.043	-0.051	0.035
	35.7535	4.937	0.05	-0.038	0.012
	35.7984	4.931	0.052	-0.023	0.004
	35.8432	4.939	0.042	-0.022	0.027
	35.8881	4.94	-0.002	-0.039	0.041
	35.9329	4.94	-0.001	-0.059	0.036
	35.9778	4.907	0.011	-0.072	0.034
	36.0227	4.936	0.013	-0.059	0.03
	36.0675	4.95	0.04	-0.048	0.016
	36.1124	4.94	0.066	-0.048	0.018
	36.1572	4.917	0.027	-0.032	0.03
	36.2021	4.916	0.032	-0.005	0.038
	36.247	4.945	0.066	-0.008	0.032
	36.2918	4.938	0.053	-0.044	-0.002
	36.3367	4.922	0.03	-0.061	0.005
	36.3815	4.939	0.04	-0.02	0.048
	36.4264	4.954	0.058	-0.014	0.058
	36.4713	4.932	0.03	-0.006	0.035
	36.5161	4.92	0.038	-0.032	0.034
	36.561	4.948	0.041	-0.033	0.029
	36.6058	4.957	0.028	-0.062	0.048
	36.6507	4.953	0.014	-0.091	0.029
	36.6956	4.923	0.006	-0.066	0.018
	36.7404	4.905	-0.008	-0.067	0.024
	36.7853	4.911	0	-0.065	0.025
	36.8301	4.921	0.009	-0.071	0.024
	36.875	4.934	0.003	-0.049	0.032
	36.9199	4.908	0.002	-0.042	0.02
	36.9647	4.916	-0.001	-0.094	-0.01
	37.0096	4.917	-0.003	-0.094	0.006
	37.0544	4.909	0.026	-0.062	0.025
	37.0993	4.922	0.043	-0.078	0.025
	37.1442	4.935	0.016	-0.063	0.003
	37.189	4.915	0	-0.057	-0.022
	37.2339	4.897	0.019	-0.042	0.008
	37.2787	4.935	0.004	-0.032	0.038
	37.3236	4.918	0.023	-0.034	0.048
	37.3685	4.894	0.018	-0.05	0.018
	37.4133	4.918	-0.009	-0.078	-0.013
	37.4582	4.925	0.011	-0.092	0.018
	37.503	4.913	0.016	-0.078	0.027
	37.5479	4.88	-0.001	-0.065	0
	37.5928	4.878	-0.013	-0.054	0.036
	37.6376	4.908	-0.007	-0.064	0.024
	37.6825	4.946	0.004	-0.081	0.007
	37.7273	4.924	-0.002	-0.101	-0.006
	37.7722	4.907	0.025	-0.086	0.004
	37.8171	4.922	-0.002	-0.072	0.015
	37.8619	4.916	0.004	-0.084	-0.008
	37.9068	4.914	0.014	-0.067	-0.001
	37.9516	4.921	-0.002	-0.053	0.013
	37.9965	4.929	0.015	-0.058	-0.002
	38.0414	4.924	0.02	-0.06	-0.003
	38.0862	4.923	0.001	-0.074	0.026
	38.1311	4.932	0.011	-0.069	0.039
	38.1759	4.941	0.005	-0.045	0.03
	38.2208	4.93	0.031	-0.047	0.016
	38.2657	4.909	0.022	-0.064	0.028
	38.3105	4.919	0.007	-0.053	0.019
	38.3554	4.921	-0.009	-0.05	0.043
	38.4002	4.937	-0.006	-0.063	0.019
	38.4451	4.936	0.021	-0.071	-0.015
	38.49	4.934	0.037	-0.068	0.005
	38.5348	4.901	0.006	-0.071	-0.01
	38.5797	4.913	-0.011	-0.083	-0.022
	38.6245	4.91	-0.014	-0.084	0.005
	38.6694	4.919	-0.019	-0.058	0.006
	38.7143	4.92	-0.011	-0.065	0.013
	38.7591	4.903	-0.032	-0.072	-0.009
	38.804	4.914	-0.026	-0.068	-0.024
	38.8488	4.942	-0.02	-0.079	0.02
	38.8937	4.934	-0.032	-0.095	0.007
	38.9386	4.904	-0.026	-0.097	-0.007
	38.9834	4.909	-0.002	-0.08	0.015
	39.0283	4.912	-0.012	-0.068	0.008
	39.0731	4.889	-0.028	-0.08	0.001
	39.118	4.927	-0.026	-0.08	-0.007
	39.1629	4.916	-0.019	-0.079	-0.021
	39.2077	4.878	-0.036	-0.081	-0.015
	39.2526	4.871	-0.029	-0.066	-0.029
	39.2974	4.868	0.004	-0.055	-0.029
	39.3423	4.862	0.016	-0.076	-0.036
	39.3872	4.888	-0.002	-0.066	-0.004
	39.432	4.889	-0.01	-0.099	0
	39.4769	4.878	-0.002	-0.105	-0.021
	39.5217	4.884	-0.007	-0.074	0.004
	39.5666	4.879	-0.024	-0.064	0.003
	39.6115	4.892	-0.02	-0.104	0.006
	39.6563	4.866	-0.033	-0.111	-0.005
	39.7012	4.9	-0.035	-0.086	-0.017
	39.746	4.881	-0.008	-0.087	-0.013
	39.7909	4.898	-0.014	-0.085	0.011
	39.8358	4.912	-0.026	-0.053	0.031
	39.8806	4.92	-0.023	-0.081	-0.004
	39.9255	4.921	-0.016	-0.094	0.018
	39.9703	4.92	-0.032	-0.081	0.021
	40.0152	4.92	-0.065	-0.133	-0.018
	40.0601	4.949	-0.057	-0.106	-0.03
	40.1049	4.95	-0.024	-0.088	-0.037
	40.1498	4.932	-0.016	-0.103	-0.032
	40.1946	4.914	-0.009	-0.06	-0.032
	40.2395	4.907	-0.028	-0.084	-0.024
	40.2844	4.899	-0.041	-0.092	-0.022
	40.3292	4.912	-0.078	-0.099	-0.041
	40.3741	4.944	-0.08	-0.099	-0.052
	40.4189	4.907	-0.065	-0.091	-0.044
	40.4638	4.888	-0.064	-0.111	-0.031
	40.5087	4.899	-0.081	-0.103	-0.013
	40.5535	4.915	-0.073	-0.093	-0.014
	40.5984	4.929	-0.054	-0.111	-0.042
	40.6433	4.893	-0.057	-0.093	-0.031
	40.6881	4.889	-0.04	-0.086	-0.023
	40.733	4.882	-0.036	-0.115	-0.022
	40.7778	4.891	-0.032	-0.095	-0.03
	40.8227	4.868	-0.05	-0.089	-0.04
	40.8676	4.871	-0.065	-0.087	-0.046
	40.9124	4.874	-0.048	-0.089	-0.048
	40.9573	4.873	-0.069	-0.092	-0.051
	41.0021	4.875	-0.067	-0.089	-0.049
	41.047	4.888	-0.048	-0.086	-0.035
	41.0919	4.902	-0.046	-0.081	-0.041
	41.1367	4.892	-0.068	-0.104	-0.044
	41.1816	4.891	-0.058	-0.095	-0.024
	41.2264	4.876	-0.043	-0.091	-0.021
	41.2713	4.886	-0.058	-0.087	-0.022
	41.3162	4.876	-0.062	-0.065	-0.021
	41.361	4.864	-0.042	-0.091	-0.044
	41.4059	4.885	-0.031	-0.109	-0.052
	41.4507	4.891	-0.043	-0.097	-0.044
	41.4956	4.904	-0.058	-0.084	-0.036
	41.5405	4.89	-0.06	-0.087	-0.033

## Sheet: Figure S3a middle
Figure S3a middle panel			cold HL treated
	112017AM001:10_UV1_280nm	WT non-treated	soq1	soq1 lcnp	blank		ml	Fractions	ÄKTAmicro chromatography system (GE Healthcare)
	ml	mAU	mAU	mAU	mAU		6.15	1A1	Mobile phase: 20 mM Tris-HCl (pH8.0), 5 mM MgCl2, 0.03% α-DM
	0	0.25	4.29	0.29	1.17		6.25	1B1	Superdex 200 Increase 10/30 GL <https://www.gelifesciences.com/gehcls_images/GELS/Related%20Content/Files/1489499752294/litdoc29027271_20170314145350.pdf>
	0.03	0	0	0	0		6.35	1C1	Flow rate = 0.8 mL/min at room temperature
	0.06	0	0.01	0	0		6.45	1D1	Sample volume 200 µL
	0.1	0.02	0.05	-0.01	-0.01		6.55	1E1
	0.13	0.01	0.08	0	-0.02		6.65	1F1
	0.16	0.01	0.08	0.01	0		6.75	1G1
	0.19	0	0.05	0.01	0		6.85	1H1
	0.22	-0.03	0.05	0.02	-0.01		6.95	1A2
	0.26	-0.01	0.04	0.03	-0.03		7.05	1B2
	0.29	-0.01	0.03	0	0		7.15	1C2
	0.32	-0.01	0.01	-0.02	0		7.25	1D2
	0.35	-0.01	0	-0.02	-0.01		7.35	1E2
	0.38	-0.02	0.02	-0.01	0		7.45	1F2
	0.41	-0.02	0.02	0	0.02		7.55	1G2
	0.45	0	0.03	-0.02	0.02		7.65	1H2
	0.48	0.02	0.05	-0.03	0		7.75	1A3
	0.51	0.01	0.06	-0.03	0.01		7.85	1B3
	0.54	0.03	0.04	-0.03	0.03		7.95	1C3
	0.57	0.01	0.02	-0.04	0.01		8.05	1D3
	0.61	-0.03	0	-0.05	0.01		8.15	1E3
	0.64	-0.02	0	-0.05	0.01		8.25	1F3
	0.67	0	0	-0.05	-0.02		8.35	1G3
	0.7	0	0	-0.07	0		8.45	1H3
	0.73	0.01	0	-0.06	0.04		8.55	1A4
	0.77	0.01	0.02	-0.03	0.02		8.65	1B4
	0.8	0.03	0.03	-0.02	0.01		8.75	1C4
	0.83	0.05	0.03	-0.03	0.02		8.85	1D4
	0.86	0.04	0.03	-0.03	0.01		8.95	1E4
	0.89	0.04	0.01	-0.02	0.01		9.05	1F4
	0.92	0.03	0.01	-0.03	0.04		9.15	1G4
	0.96	0.03	0.03	-0.03	0.05		9.25	1H4
	0.99	0.04	0.02	-0.04	0.04		9.35	1A5
	1.02	0.02	-0.01	-0.06	0.04		9.45	1B5
	1.05	0.01	-0.02	-0.06	0.06		9.55	1C5
	1.08	0.02	-0.01	-0.08	0.07		9.65	1D5
	1.12	0.02	-0.02	-0.09	0.07		9.75	1E5
	1.15	0.04	-0.02	-0.07	0.08		9.85	1F5
	1.18	0.04	-0.02	-0.04	0.11		9.95	1G5
	1.21	0.04	-0.03	-0.06	0.1		10.05	1H5
	1.24	0.04	-0.01	-0.09	0.09		10.15	1A6
	1.28	0.05	-0.02	-0.09	0.07		10.25	1B6
	1.31	0.02	-0.02	-0.08	0.05		10.35	1C6
	1.34	0.01	-0.02	-0.09	0.03		10.45	1D6
	1.37	0.01	-0.05	-0.1	0.04		10.55	1E6
	1.4	0	-0.04	-0.09	0.06		10.65	1F6
	1.43	-0.01	-0.02	-0.1	0.05		10.75	1G6
	1.47	-0.01	-0.02	-0.12	0.06		10.85	1H6
	1.5	0.02	-0.03	-0.14	0.05		10.95	1A7
	1.53	0.03	-0.08	-0.13	0.04		11.05	1B7
	1.56	0.01	-0.08	-0.12	0.07		11.15	1C7
	1.59	0.01	-0.08	-0.11	0.07		11.25	1D7
	1.63	0.02	-0.08	-0.09	0.06		11.35	1E7
	1.66	0.03	-0.08	-0.09	0.05		11.45	1F7
	1.69	0.03	-0.07	-0.11	0.07		11.55	1G7
	1.72	0.03	-0.09	-0.12	0.09		11.65	1H7
	1.75	0.03	-0.1	-0.13	0.07		11.75	1A8
	1.79	0.03	-0.1	-0.15	0.08		11.85	1B8
	1.82	0.04	-0.11	-0.15	0.08		11.95	1C8
	1.85	0.05	-0.1	-0.12	0.1		12.05	1D8
	1.88	0.06	-0.06	-0.13	0.1		12.15	1E8
	1.91	0.07	-0.07	-0.14	0.07		12.25	1F8
	1.95	0.08	-0.07	-0.14	0.07		12.35	1G8
	1.98	0.06	-0.08	-0.14	0.09		12.45	1H8
	2.01	0.05	-0.09	-0.14	0.1		12.55	1A9
	2.04	0.06	-0.1	-0.12	0.08		12.65	1B9
	2.07	0.07	-0.11	-0.13	0.09		12.75	1C9
	2.1	0.09	-0.11	-0.15	0.12		12.85	1D9
	2.14	0.09	-0.1	-0.13	0.12		12.95	1E9
	2.17	0.07	-0.07	-0.13	0.14		13.05	1F9
	2.2	0.08	-0.04	-0.14	0.12		13.15	1G9
	2.23	0.09	-0.06	-0.13	0.15		13.25	1H9
	2.26	0.07	-0.07	-0.13	0.17		13.35	1A10
	2.3	0.08	-0.1	-0.13	0.17		13.45	1B10
	2.33	0.08	-0.1	-0.14	0.17		13.55	1C10
	2.36	0.06	-0.08	-0.17	0.15		13.65	1D10
	2.39	0.06	-0.08	-0.17	0.14		13.75	1E10
	2.42	0.1	-0.07	-0.14	0.14		13.85	1F10
	2.46	0.11	-0.06	-0.12	0.15		13.95	1G10
	2.49	0.11	-0.06	-0.11	0.16		14.05	1H10
	2.52	0.13	-0.07	-0.14	0.16		14.15	1A11
	2.55	0.12	-0.07	-0.14	0.13		14.25	1B11
	2.58	0.1	-0.08	-0.13	0.14		14.35	1C11
	2.61	0.11	-0.07	-0.13	0.16		14.45	1D11
	2.65	0.11	-0.05	-0.14	0.17		14.55	1E11
	2.68	0.14	-0.05	-0.16	0.16		14.65	1F11
	2.71	0.15	-0.04	-0.15	0.14		14.75	1G11
	2.74	0.12	-0.05	-0.16	0.13		14.85	1H11
	2.77	0.13	-0.07	-0.16	0.16		14.95	1A12
	2.81	0.12	-0.07	-0.16	0.14		15.05	1B12
	2.84	0.13	-0.07	-0.17	0.13		15.15	1C12
	2.87	0.13	-0.07	-0.15	0.16		15.25	1D12
	2.9	0.11	-0.08	-0.16	0.15		15.35	1E12
	2.93	0.09	-0.07	-0.17	0.17		15.45	1F12
	2.97	0.11	-0.09	-0.18	0.15		15.55	1G12
	3	0.12	-0.09	-0.19	0.16		15.65	1H12
	3.03	0.15	-0.08	-0.18	0.17		15.75	2A1
	3.06	0.15	-0.06	-0.17	0.18		15.85	2B1
	3.09	0.14	-0.05	-0.17	0.17		15.95	2C1
	3.12	0.12	-0.06	-0.17	0.19		16.05	2D1
	3.16	0.13	-0.09	-0.19	0.2		16.15	2E1
	3.19	0.14	-0.12	-0.2	0.21		16.25	2F1
	3.22	0.16	-0.12	-0.18	0.18		16.35	2G1
	3.25	0.15	-0.13	-0.16	0.17		16.45	2H1
	3.28	0.14	-0.11	-0.17	0.17		16.55	2A2
	3.32	0.14	-0.09	-0.17	0.17		16.65	2B2
	3.35	0.14	-0.08	-0.19	0.19		16.75	2C2
	3.38	0.13	-0.08	-0.21	0.23		16.85	2D2
	3.41	0.14	-0.11	-0.19	0.24		16.95	2E2
	3.44	0.15	-0.11	-0.22	0.23		17.05	2F2
	3.48	0.14	-0.11	-0.24	0.23		17.15	2G2
	3.51	0.13	-0.11	-0.26	0.25		17.25	2H2
	3.54	0.11	-0.11	-0.25	0.26		17.35	2A3
	3.57	0.11	-0.11	-0.24	0.27		17.45	2B3
	3.6	0.15	-0.09	-0.24	0.25		17.55	2C3
	3.64	0.18	-0.1	-0.24	0.25		17.65	2D3
	3.67	0.17	-0.1	-0.24	0.24		17.75	2E3
	3.7	0.18	-0.1	-0.24	0.25		17.85	2F3
	3.73	0.18	-0.1	-0.24	0.26		17.95	2G3
	3.76	0.17	-0.09	-0.25	0.25		18.05	2H3
	3.79	0.19	-0.08	-0.24	0.26		18.15	2A4
	3.83	0.17	-0.1	-0.23	0.23		18.25	2B4
	3.86	0.16	-0.12	-0.23	0.23		18.35	2C4
	3.89	0.16	-0.13	-0.21	0.23		18.45	2D4
	3.92	0.16	-0.13	-0.21	0.27		18.55	2E4
	3.95	0.17	-0.13	-0.24	0.27		18.65	2F4
	3.99	0.18	-0.12	-0.24	0.21		18.75	2G4
	4.02	0.17	-0.11	-0.26	0.24		18.85	2H4
	4.05	0.17	-0.11	-0.25	0.28		18.95	2A5
	4.08	0.19	-0.1	-0.24	0.28		19.05	2B5
	4.11	0.21	-0.09	-0.26	0.27		19.15	2C5
	4.15	0.23	-0.1	-0.25	0.28		19.25	2D5
	4.18	0.24	-0.11	-0.25	0.27		19.35	2E5
	4.21	0.25	-0.11	-0.24	0.27		19.45	2F5
	4.24	0.24	-0.11	-0.23	0.29		19.55	2G5
	4.27	0.22	-0.1	-0.26	0.28		19.65	2H5
	4.3	0.19	-0.07	-0.26	0.27		19.75	2A6
	4.34	0.21	-0.08	-0.23	0.27		19.85	2B6
	4.37	0.23	-0.09	-0.23	0.29		19.95	2C6
	4.4	0.23	-0.08	-0.24	0.31		20.05	2D6
	4.43	0.23	-0.09	-0.25	0.31		20.15	2E6
	4.46	0.25	-0.08	-0.26	0.3		20.25	2F6
	4.5	0.27	-0.08	-0.25	0.3		20.35	2G6
	4.53	0.26	-0.11	-0.25	0.29		20.45	2H6
	4.56	0.24	-0.13	-0.25	0.32		20.55	2A7
	4.59	0.23	-0.11	-0.26	0.33		20.65	2B7
	4.62	0.25	-0.11	-0.27	0.35		20.75	2C7
	4.66	0.24	-0.13	-0.29	0.34		20.85	2D7
	4.69	0.24	-0.11	-0.29	0.35		20.95	2E7
	4.72	0.25	-0.09	-0.27	0.36		21.05	2F7
	4.75	0.25	-0.1	-0.26	0.34		21.15	2G7
	4.78	0.23	-0.1	-0.28	0.33		21.25	2H7
	4.81	0.22	-0.12	-0.28	0.34		21.35	2A8
	4.85	0.23	-0.12	-0.27	0.35		21.45	2B8
	4.88	0.24	-0.12	-0.25	0.34		21.55	2C8
	4.91	0.25	-0.14	-0.25	0.36		21.65	2D8
	4.94	0.26	-0.13	-0.27	0.36		21.75	2E8
	4.97	0.24	-0.13	-0.28	0.36		21.85	2F8
	5.01	0.26	-0.12	-0.26	0.31		21.95	2G8
	5.04	0.28	-0.14	-0.26	0.3		22.05	2H8
	5.07	0.28	-0.15	-0.26	0.31		22.15	2A9
	5.1	0.3	-0.13	-0.26	0.34		22.25	2B9
	5.13	0.28	-0.15	-0.25	0.35		22.35	2C9
	5.17	0.29	-0.13	-0.24	0.36		22.45	2D9
	5.2	0.3	-0.12	-0.25	0.36		22.55	2E9
	5.23	0.31	-0.13	-0.25	0.35		22.65	2F9
	5.26	0.3	-0.14	-0.25	0.36		22.75	2G9
	5.29	0.28	-0.14	-0.25	0.35		22.85	2H9
	5.33	0.28	-0.12	-0.24	0.38		22.95	2A10
	5.36	0.29	-0.1	-0.24	0.39		23.05	2B10
	5.39	0.29	-0.09	-0.23	0.37		23.15	2C10
	5.42	0.29	-0.06	-0.21	0.38		23.25	2D10
	5.45	0.29	-0.06	-0.17	0.37		23.35	2E10
	5.48	0.29	-0.07	-0.15	0.4		23.45	2F10
	5.52	0.28	-0.06	-0.12	0.4		23.55	2G10
	5.55	0.29	-0.04	-0.07	0.39		23.65	2H10
	5.58	0.31	0.02	-0.04	0.37		23.75	2A11
	5.61	0.28	0.06	0.01	0.39		23.85	2B11
	5.64	0.25	0.09	0.06	0.4		23.95	2C11
	5.68	0.26	0.15	0.08	0.4		24.05	2D11
	5.71	0.3	0.17	0.08	0.4		24.15	2E11
	5.74	0.32	0.16	0.08	0.39		24.25	2F11
	5.77	0.32	0.15	0.08	0.4		24.35	2G11
	5.8	0.31	0.16	0.07	0.41		24.45	2H11
	5.84	0.31	0.16	0.06	0.41		24.55	2A12
	5.87	0.32	0.17	0.04	0.43		24.65	2B12
	5.9	0.31	0.14	0	0.43		24.75	2C12
	5.93	0.32	0.12	-0.02	0.44		24.85	2D12
	5.96	0.33	0.14	0	0.46		24.95	2E12
	5.99	0.32	0.15	0.01	0.47		25.05	2F12
	6.03	0.34	0.17	0.02	0.44		25.15	2G12
	6.06	0.34	0.19	0.06	0.44		25.25	2H12
	6.09	0.34	0.2	0.12	0.45		25.35	3A1
	6.12	0.35	0.22	0.15	0.46		25.45	3B1
	6.15	0.35	0.25	0.19	0.46		25.55	3C1
	6.19	0.33	0.28	0.19	0.46		25.65	3D1
	6.22	0.33	0.32	0.17	0.45		25.75	3E1
	6.25	0.33	0.36	0.17	0.46		25.85	3F1
	6.28	0.32	0.36	0.18	0.47		25.95	3G1
	6.31	0.31	0.34	0.18	0.46		26.05	3H1
	6.35	0.33	0.32	0.15	0.44		26.15	3A2
	6.38	0.32	0.31	0.12	0.43		26.25	3B2
	6.41	0.31	0.31	0.08	0.42		26.35	3C2
	6.44	0.34	0.28	0.05	0.42		26.45	3D2
	6.47	0.35	0.25	0.03	0.46		26.55	3E2
	6.5	0.34	0.22	0	0.46		26.65	3F2
	6.54	0.34	0.19	-0.04	0.44		26.75	3G2
	6.57	0.35	0.15	-0.08	0.46		26.85	3H2
	6.6	0.35	0.12	-0.11	0.46		26.95	3A3
	6.63	0.35	0.1	-0.13	0.44		27.05	3B3
	6.66	0.35	0.1	-0.12	0.47		27.15	3C3
	6.7	0.33	0.1	-0.12	0.49		27.25	3D3
	6.73	0.33	0.06	-0.14	0.47		27.35	3E3
	6.76	0.36	0.04	-0.16	0.46		27.45	3F3
	6.79	0.35	0.05	-0.15	0.49		27.55	3G3
	6.82	0.36	0.03	-0.13	0.49		27.65	3H3
	6.86	0.36	0.01	-0.12	0.46		27.75	3A4
	6.89	0.36	0	-0.14	0.49		27.85	3B4
	6.92	0.38	-0.01	-0.1	0.48		27.95	3C4
	6.95	0.37	0.01	-0.04	0.48		28.05	3D4
	6.98	0.37	0.04	0.04	0.48		28.15	3E4
	7.02	0.37	0.04	0.16	0.48		28.25	3F4
	7.05	0.37	0.04	0.34	0.49		28.35	3G4
	7.08	0.38	0.06	0.6	0.49		28.45	3H4
	7.11	0.36	0.07	0.92	0.51		28.55	3A5
	7.14	0.36	0.09	1.3	0.51		28.65	3B5
	7.17	0.37	0.14	1.84	0.53		28.75	3C5
	7.21	0.37	0.25	2.48	0.52		28.85	3D5
	7.24	0.37	0.35	3.25	0.51		28.95	3E5
	7.27	0.39	0.47	4.16	0.53		29.05	3F5
	7.3	0.39	0.64	5.26	0.54		29.15	3G5
	7.33	0.43	0.87	6.6	0.56		29.25	3H5
	7.37	0.45	1.17	8.16	0.57		29.35	3A6
	7.4	0.42	1.55	9.95	0.56		29.45	3B6
	7.43	0.42	2.06	12.11	0.54		29.55	3C6
	7.46	0.41	2.71	14.7	0.51		29.65	3D6
	7.49	0.41	3.71	18.13	0.53		29.74	Waste
	7.53	0.43	5.05	22.24	0.53
	7.56	0.46	6.92	27.39	0.52
	7.59	0.46	9.62	34.14	0.51
	7.62	0.44	13.74	42.54	0.54
	7.65	0.42	20.21	54.83	0.51
	7.68	0.45	30.16	70.25	0.53
	7.72	0.45	44.74	90.14	0.53
	7.75	0.42	66.33	115.44	0.52
	7.78	0.43	98.01	149.3	0.55
	7.81	0.53	146.1	193.43	0.55
	7.84	1.72	208.71	246.49	0.55
	7.88	10.3	287.61	306.61	0.53
	7.91	44.13	385.64	374.54	0.52
	7.94	133.65	492.76	447.86	0.52
	7.97	261.04	627.54	530.13	0.54
	8	426.45	759.12	607.45	0.55
	8.04	598.18	897.24	688.16	0.54
	8.07	773.45	1037.86	769.44	0.55
	8.1	940.82	1181.9	850.74	0.56
	8.13	1080.19	1326.09	936.26	0.55
	8.16	1190.79	1455.01	1009.68	0.56
	8.19	1274.7	1557.37	1072.08	0.54
	8.23	1332.37	1633.28	1119.17	0.52
	8.26	1364.28	1675.4	1149.44	0.54
	8.29	1374.91	1679.04	1160.84	0.57
	8.32	1369.67	1651.72	1156.86	0.59
	8.35	1353.84	1602.81	1145.23	0.56
	8.39	1332.14	1543.38	1133.19	0.6
	8.42	1311.52	1484.18	1128.1	0.62
	8.45	1301.2	1431.53	1137.03	0.64
	8.48	1305.4	1399.36	1160	0.64
	8.51	1327.14	1383.59	1198.21	0.66
	8.55	1368.8	1383.54	1244.54	0.68
	8.58	1426.69	1394.42	1294.83	0.68
	8.61	1490.98	1409.9	1340.28	0.67
	8.64	1551.31	1420.17	1367.91	0.72
	8.67	1602.14	1417.97	1374	0.73
	8.71	1630.58	1398.51	1354.64	0.73
	8.74	1626.81	1358.14	1307.94	0.77
	8.77	1591.58	1296.66	1237.85	0.8
	8.8	1525.52	1224.83	1155.5	0.81
	8.83	1435.74	1142.47	1066.96	0.82
	8.86	1323.13	1058.69	976.23	0.8
	8.9	1205.65	974.99	887.91	0.8
	8.93	1094.93	896.83	806.78	0.82
	8.96	988.5	833.96	742.16	0.81
	8.99	896.79	781.36	685.49	0.79
	9.02	811.88	741.91	643.51	0.75
	9.06	744.22	712.91	609.09	0.7
	9.09	691.62	695.19	585.58	0.67
	9.12	652.1	686.8	570.77	0.67
	9.15	620.91	685.05	561.85	0.64
	9.18	597.61	686.63	556.46	0.62
	9.22	580.13	688.76	552.17	0.61
	9.25	565.85	688.42	546.95	0.59
	9.28	552.03	683.56	539.27	0.58
	9.31	537.36	672.07	527.8	0.57
	9.34	518.65	654.06	511.6	0.58
	9.37	497.95	627.45	490.17	0.59
	9.41	474.36	594.73	465.03	0.59
	9.44	448.11	559.36	438.63	0.61
	9.47	420.79	521.29	409.48	0.61
	9.5	390.32	483.37	382	0.61
	9.53	361.68	444.93	352.82	0.61
	9.57	334.75	410	327.11	0.63
	9.6	310.2	379.86	304.73	0.65
	9.63	287.12	355.74	286.04	0.65
	9.66	267.02	336.62	271.37	0.62
	9.69	251.1	324.85	261.74	0.63
	9.73	239.55	322.79	259.36	0.64
	9.76	232.59	331.7	265.75	0.64
	9.79	231.41	354.99	283	0.62
	9.82	238.8	393.82	314.48	0.61
	9.85	255.51	459.04	367.47	0.61
	9.88	285.31	545.37	438.67	0.59
	9.92	330.02	653.58	530.81	0.6
	9.95	392.91	785.05	648.24	0.6
	9.98	481.81	936.78	781.72	0.6
	10.01	588.22	1114.87	950.67	0.6
	10.04	712.33	1299.06	1120.25	0.65
	10.08	852.95	1480.35	1290.57	0.67
	10.11	1013.68	1650.55	1454.39	0.64
	10.14	1180.08	1804.8	1600.2	0.64
	10.17	1337.76	1921.57	1715.35	0.61
	10.2	1478.76	1981.66	1775.18	0.64
	10.24	1593.79	1981.01	1772.26	0.65
	10.27	1671.85	1919.6	1709.62	0.63
	10.3	1696.54	1810.06	1594.48	0.63
	10.33	1663.84	1649	1436.25	0.65
	10.36	1577.39	1486.34	1277.21	0.63
	10.4	1457.34	1318.66	1116.77	0.65
	10.43	1306.92	1160.44	968.08	0.64
	10.46	1144.56	1013.49	835.29	0.63
	10.49	993.63	878.08	713.06	0.65
	10.52	854.78	766.92	620.16	0.69
	10.55	731.21	677.39	543.17	0.68
	10.59	620.74	603.6	481.83	0.64
	10.62	529.15	543.77	432.04	0.66
	10.65	457.41	496.86	393.57	0.68
	10.68	401.73	464.28	365.78	0.67
	10.71	357.79	441	346.99	0.67
	10.75	323.72	424.96	333.71	0.69
	10.78	298.59	414.85	325.35	0.71
	10.81	282.58	409.2	321.07	0.71
	10.84	271.33	407.43	320.04	0.7
	10.87	265.27	407.79	321.2	0.71
	10.91	262.3	409.55	323.74	0.74
	10.94	262.32	412	327.24	0.7
	10.97	264.37	414.56	331.11	0.7
	11	267.8	416.45	334.47	0.69
	11.03	272.41	417.13	337.11	0.71
	11.06	277.81	416.28	338.52	0.67
	11.1	283.36	413.41	338.3	0.62
	11.13	288.52	408.16	336.05	0.61
	11.16	293.06	400.9	331.7	0.57
	11.19	296.66	391.17	325.3	0.57
	11.22	299.02	379.38	316.42	0.55
	11.26	299.38	365.08	305.21	0.5
	11.29	297.78	348.74	292.06	0.52
	11.32	293.89	332.55	278.29	0.53
	11.35	288.05	315.28	263.06	0.53
	11.38	279.43	298.48	248.08	0.57
	11.42	269.12	281.35	232.02	0.59
	11.45	257.45	265.25	216.87	0.58
	11.48	244.94	250.81	203.33	0.62
	11.51	231.34	238.61	191.12	0.66
	11.54	217.23	227.41	180.49	0.66
	11.57	203.63	217.83	171.14	0.64
	11.61	191.13	209.96	163.61	0.67
	11.64	179.71	203.91	157.96	0.71
	11.67	169.34	199.16	153.83	0.71
	11.7	159.87	195.66	150.83	0.7
	11.73	152.43	193.03	148.79	0.72
	11.77	146.42	191.45	147.7	0.71
	11.8	141.66	190.65	147.32	0.69
	11.83	138.27	190.38	147.46	0.7
	11.86	135.81	190.57	147.94	0.69
	11.89	134.59	191.21	148.79	0.68
	11.93	134.23	192.18	149.8	0.69
	11.96	134.63	193.36	150.9	0.71
	11.99	135.71	194.67	152.07	0.73
	12.02	137.32	196.22	153.28	0.74
	12.05	139.31	197.92	154.56	0.73
	12.09	141.53	199.76	155.86	0.73
	12.12	143.95	201.6	157.08	0.72
	12.15	146.52	203.58	158.28	0.73
	12.18	149.32	205.61	159.52	0.71
	12.21	151.86	207.99	160.89	0.73
	12.24	154.42	210.3	162.22	0.75
	12.28	156.87	212.68	163.55	0.74
	12.31	159.21	215.22	164.99	0.75
	12.34	161.56	217.81	166.45	0.74
	12.37	163.61	220.7	168.17	0.73
	12.4	165.55	223.59	169.89	0.71
	12.44	167.4	226.53	171.76	0.7
	12.47	169.25	229.51	173.68	0.7
	12.5	171.1	232.73	175.73	0.72
	12.53	172.87	236.06	177.98	0.71
	12.56	174.55	239.35	180.28	0.71
	12.6	176.37	242.58	182.58	0.73
	12.63	178.29	245.84	185	0.7
	12.66	180.35	249.1	187.49	0.7
	12.69	182.35	252.65	190.11	0.72
	12.72	184.55	255.74	192.56	0.72
	12.75	186.76	258.86	194.99	0.71
	12.79	189.12	261.83	197.41	0.7
	12.82	191.61	264.71	199.79	0.72
	12.85	194.07	267.59	202.22	0.76
	12.88	196.57	270.14	204.33	0.74
	12.91	199.07	272.48	206.37	0.75
	12.95	201.61	274.64	208.25	0.76
	12.98	204.13	276.65	210.08	0.78
	13.01	206.55	278.4	211.71	0.79
	13.04	208.81	279.84	213.15	0.75
	13.07	211.02	281.05	214.3	0.77
	13.11	213.21	281.99	215.3	0.76
	13.14	215.27	282.65	216.09	0.73
	13.17	217.02	282.99	216.61	0.76
	13.2	218.72	283.01	216.85	0.78
	13.23	220.2	282.81	216.88	0.79
	13.26	221.76	282.32	216.66	0.78
	13.3	223.05	281.42	216.11	0.78
	13.33	224.15	280.17	215.29	0.78
	13.36	225.12	278.66	214.23	0.8
	13.39	226	276.75	212.75	0.79
	13.42	226.81	274.47	210.9	0.79
	13.46	227.52	271.68	208.56	0.78
	13.49	228.1	268.25	205.78	0.79
	13.52	228.48	264.35	202.52	0.8
	13.55	228.69	259.92	198.91	0.8
	13.58	228.78	254.86	194.5	0.78
	13.62	228.6	248.84	189.37	0.75
	13.65	228.08	241.9	183.6	0.77
	13.68	227.06	234.72	177.49	0.75
	13.71	225.61	226.35	170.64	0.77
	13.74	223.29	217.7	164.59	0.76
	13.78	220.34	207.8	169.18	0.78
	13.81	216.65	197.41	172.91	0.78
	13.84	212.26	186.77	165.74	0.76
	13.87	206.85	176.15	157.05	0.76
	13.9	200.33	164.78	148.44	0.77
	13.93	192.94	153.09	139.33	0.76
	13.97	185.27	141.6	130.51	0.75
	14	177.01	130.71	122.07	0.76
	14.03	168.16	120.11	114.25	0.78
	14.06	158.23	109.93	106.44	0.8
	14.09	148.51	99.65	99	0.8
	14.13	138.68	90.38	92.17	0.79
	14.16	128.54	82.03	85.99	0.76
	14.19	118.65	74.06	80.17	0.79
	14.22	107.8	66.99	74.95	0.8
	14.25	98.07	59.91	69.69	0.79
	14.29	88.72	53.67	65.3	0.79
	14.32	80	48.09	61.3	0.77
	14.35	71.72	43.13	57.7	0.78
	14.38	63.93	38.4	54.47	0.79
	14.41	56.95	34.05	51.42	0.78
	14.44	50.96	30.26	48.77	0.82
	14.48	45.45	27	46.52	0.85
	14.51	40.46	24.08	44.57	0.8
	14.54	35.88	21.55	42.79	0.78
	14.57	32.11	19.2	41.21	0.79
	14.6	28.71	17.3	39.96	0.83
	14.64	25.75	15.64	38.9	0.82
	14.67	23.2	14.26	37.93	0.83
	14.7	20.8	13.12	37.11	0.82
	14.73	18.91	12.06	36.4	0.81
	14.76	17.31	11.21	35.86	0.82
	14.8	15.95	10.5	35.37	0.83
	14.83	14.78	9.94	34.97	0.81
	14.86	13.79	9.44	34.63	0.8
	14.89	12.99	9.01	34.35	0.79
	14.92	12.36	8.67	34.09	0.8
	14.95	11.85	8.39	33.87	0.79
	14.99	11.42	8.15	33.72	0.81
	15.02	11.06	7.95	33.58	0.82
	15.05	10.77	7.77	33.44	0.82
	15.08	10.57	7.68	33.37	0.79
	15.11	10.43	7.6	33.31	0.81
	15.15	10.35	7.54	33.27	0.81
	15.18	10.32	7.55	33.28	0.81
	15.21	10.32	7.62	33.33	0.82
	15.24	10.36	7.72	33.4	0.81
	15.27	10.43	7.84	33.48	0.8
	15.31	10.57	8.02	33.59	0.82
	15.34	10.74	8.25	33.74	0.82
	15.37	10.94	8.53	33.89	0.83
	15.4	11.16	8.78	34.06	0.82
	15.43	11.36	9.07	34.23	0.83
	15.47	11.59	9.4	34.36	0.83
	15.5	11.82	9.69	34.46	0.82
	15.53	11.98	9.99	34.58	0.83
	15.56	12.13	10.19	34.68	0.8
	15.59	12.23	10.31	34.72	0.82
	15.62	12.24	10.37	34.67	0.82
	15.66	12.22	10.39	34.6	0.82
	15.69	12.14	10.33	34.54	0.84
	15.72	11.98	10.21	34.42	0.83
	15.75	11.8	10.02	34.3	0.83
	15.78	11.56	9.78	34.21	0.84
	15.82	11.3	9.53	34.08	0.81
	15.85	11.05	9.28	33.95	0.84
	15.88	10.8	9.02	33.84	0.84
	15.91	10.55	8.8	33.75	0.85
	15.94	10.29	8.56	33.66	0.85
	15.98	10.06	8.32	33.59	0.85
	16.01	9.86	8.12	33.49	0.84
	16.04	9.69	7.97	33.42	0.84
	16.07	9.56	7.84	33.36	0.83
	16.1	9.42	7.74	33.32	0.83
	16.13	9.29	7.63	33.3	0.82
	16.17	9.18	7.52	33.28	0.82
	16.2	9.08	7.43	33.26	0.86
	16.23	8.98	7.37	33.23	0.84
	16.26	8.88	7.31	33.2	0.83
	16.29	8.82	7.26	33.19	0.83
	16.33	8.75	7.21	33.17	0.83
	16.36	8.7	7.18	33.15	0.83
	16.39	8.66	7.14	33.14	0.83
	16.42	8.61	7.1	33.1	0.85
	16.45	8.57	7.04	33.07	0.86
	16.49	8.53	7	33.05	0.84
	16.52	8.48	6.98	33.04	0.85
	16.55	8.46	6.92	33.03	0.83
	16.58	8.45	6.87	33.03	0.84
	16.61	8.42	6.86	33.01	0.84
	16.64	8.39	6.84	32.97	0.85
	16.68	8.35	6.81	32.94	0.87
	16.71	8.32	6.77	32.91	0.87
	16.74	8.31	6.74	32.89	0.86
	16.77	8.31	6.72	32.87	0.87
	16.8	8.31	6.7	32.83	0.88
	16.84	8.3	6.65	32.8	0.87
	16.87	8.28	6.62	32.8	0.87
	16.9	8.26	6.59	32.75	0.86
	16.93	8.22	6.54	32.69	0.87
	16.96	8.17	6.5	32.66	0.88
	17	8.16	6.46	32.62	0.86
	17.03	8.17	6.41	32.58	0.85
	17.06	8.16	6.37	32.52	0.88
	17.09	8.14	6.29	32.47	0.9
	17.12	8.08	6.23	32.43	0.89
	17.16	8.06	6.17	32.4	0.9
	17.19	8.03	6.12	32.37	0.86
	17.22	7.97	6.08	32.33	0.85
	17.25	7.95	6.01	32.28	0.87
	17.28	7.93	5.95	32.22	0.86
	17.31	7.91	5.88	32.18	0.87
	17.35	7.88	5.81	32.16	0.87
	17.38	7.84	5.77	32.13	0.85
	17.41	7.82	5.74	32.06	0.83
	17.44	7.81	5.68	31.99	0.85
	17.47	7.79	5.62	31.98	0.83
	17.51	7.77	5.6	31.93	0.82
	17.54	7.75	5.56	31.86	0.87
	17.57	7.73	5.51	31.83	0.88
	17.6	7.71	5.48	31.82	0.85
	17.63	7.7	5.43	31.8	0.84
	17.67	7.7	5.4	31.75	0.86
	17.7	7.68	5.36	31.72	0.86
	17.73	7.65	5.33	31.69	0.88
	17.76	7.64	5.3	31.67	0.86
	17.79	7.63	5.25	31.63	0.83
	17.82	7.63	5.21	31.59	0.84
	17.86	7.62	5.18	31.54	0.87
	17.89	7.62	5.16	31.49	0.89
	17.92	7.62	5.14	31.5	0.89
	17.95	7.63	5.12	31.49	0.86
	17.98	7.65	5.11	31.47	0.88
	18.02	7.66	5.12	31.47	0.88
	18.05	7.71	5.12	31.51	0.89
	18.08	7.76	5.1	31.54	0.87
	18.11	7.83	5.14	31.58	0.88
	18.14	7.94	5.2	31.6	0.91
	18.18	8.05	5.25	31.65	0.9
	18.21	8.19	5.31	31.71	0.9
	18.24	8.33	5.35	31.76	0.92
	18.27	8.46	5.4	31.81	0.92
	18.3	8.59	5.49	31.88	0.92
	18.33	8.74	5.56	31.94	0.92
	18.37	8.86	5.61	32.02	0.91
	18.4	8.94	5.65	32.06	0.89
	18.43	9.01	5.7	32.07	0.87
	18.46	9.07	5.72	32.08	0.89
	18.49	9.1	5.74	32.1	0.9
	18.53	9.1	5.78	32.1	0.9
	18.56	9.13	5.79	32.09	0.89
	18.59	9.14	5.79	32.08	0.89
	18.62	9.12	5.75	32.05	0.88
	18.65	9.1	5.74	32.04	0.86
	18.69	9.1	5.76	32.05	0.89
	18.72	9.09	5.79	32.05	0.91
	18.75	9.06	5.8	32.06	0.9
	18.78	9.03	5.84	32.1	0.89
	18.81	9.03	5.89	32.16	0.89
	18.85	9.04	5.96	32.22	0.89
	18.88	9.1	6.01	32.27	0.9
	18.91	9.16	6.06	32.33	0.91
	18.94	9.21	6.14	32.4	0.9
	18.97	9.26	6.26	32.51	0.89
	19	9.32	6.39	32.62	0.9
	19.04	9.4	6.51	32.73	0.9
	19.07	9.48	6.64	32.84	0.89
	19.1	9.57	6.74	32.92	0.9
	19.13	9.63	6.8	32.95	0.9
	19.16	9.64	6.85	32.9	0.94
	19.2	9.62	6.83	32.74	0.93
	19.23	9.56	6.73	32.54	0.91
	19.26	9.4	6.58	32.31	0.93
	19.29	9.22	6.34	32.05	0.91
	19.32	9.03	6.07	31.88	0.91
	19.36	8.88	5.91	31.84	0.94
	19.39	8.82	5.9	31.98	0.94
	19.42	8.92	6	32.31	0.91
	19.45	9.16	6.25	32.76	0.92
	19.48	9.51	6.63	33.24	0.92
	19.51	9.9	7.09	33.75	0.91
	19.55	10.35	7.55	34.22	0.92
	19.58	10.82	7.99	34.69	0.96
	19.61	11.23	8.41	35.05	0.97
	19.64	11.56	8.72	35.3	0.94
	19.67	11.82	8.97	35.5	0.94
	19.71	12	9.15	35.56	0.92
	19.74	12.09	9.22	35.51	0.91
	19.77	12.07	9.17	35.4	0.9
	19.8	11.96	9.05	35.21	0.9
	19.83	11.79	8.85	34.97	0.9
	19.87	11.58	8.59	34.69	0.9
	19.9	11.28	8.29	34.33	0.89
	19.93	10.97	7.94	33.97	0.9
	19.96	10.63	7.58	33.65	0.94
	19.99	10.3	7.21	33.27	0.94
	20.02	9.94	6.88	32.92	0.93
	20.06	9.59	6.54	32.62	0.92
	20.09	9.27	6.2	32.32	0.92
	20.12	9.03	5.9	32.05	0.92
	20.15	8.77	5.63	31.8	0.91
	20.18	8.49	5.37	31.57	0.9
	20.22	8.26	5.13	31.37	0.93
	20.25	8.08	4.92	31.23	0.93
	20.28	7.92	4.73	31.09	0.94
	20.31	7.77	4.58	30.95	0.93
	20.34	7.67	4.46	30.84	0.9
	20.38	7.57	4.33	30.76	0.91
	20.41	7.49	4.25	30.7	0.9
	20.44	7.41	4.16	30.65	0.9
	20.47	7.36	4.08	30.58	0.93
	20.5	7.31	4.02	30.55	0.92
	20.54	7.28	3.99	30.52	0.92
	20.57	7.26	3.94	30.48	0.93
	20.6	7.21	3.89	30.44	0.96
	20.63	7.16	3.85	30.4	0.97
	20.66	7.17	3.81	30.37	0.96
	20.69	7.14	3.76	30.34	0.96
	20.73	7.07	3.73	30.3	0.96
	20.76	7.04	3.67	30.28	0.94
	20.79	7.04	3.63	30.27	0.95
	20.82	7	3.63	30.23	0.92
	20.85	6.95	3.61	30.17	0.93
	20.89	6.92	3.55	30.15	0.99
	20.92	6.91	3.49	30.12	0.98
	20.95	6.85	3.45	30.07	0.95
	20.98	6.81	3.39	30.04	0.95
	21.01	6.8	3.35	30.02	0.94
	21.05	6.77	3.32	30.01	0.96
	21.08	6.73	3.31	29.99	0.95
	21.11	6.71	3.3	29.96	0.96
	21.14	6.7	3.29	29.92	0.94
	21.17	6.68	3.26	29.89	0.93
	21.2	6.67	3.23	29.87	0.94
	21.24	6.65	3.18	29.87	0.95
	21.27	6.61	3.17	29.85	0.96
	21.3	6.59	3.14	29.83	0.95
	21.33	6.59	3.11	29.81	0.93
	21.36	6.59	3.09	29.79	0.94
	21.4	6.56	3.1	29.75	0.94
	21.43	6.51	3.09	29.72	0.92
	21.46	6.51	3.05	29.7	0.93
	21.49	6.54	3.01	29.7	0.96
	21.52	6.53	2.98	29.71	0.97
	21.56	6.48	2.97	29.69	0.97
	21.59	6.46	2.93	29.7	0.96
	21.62	6.48	2.93	29.72	0.94
	21.65	6.47	2.97	29.71	0.94
	21.68	6.46	2.97	29.68	0.96
	21.72	6.48	2.96	29.7	0.96
	21.75	6.5	2.98	29.73	0.93
	21.78	6.5	2.99	29.72	0.95
	21.81	6.47	3	29.71	0.95
	21.84	6.46	2.98	29.73	0.98
	21.87	6.47	2.98	29.74	1.02
	21.91	6.46	3	29.73	1
	21.94	6.46	2.98	29.7	0.96
	21.97	6.46	2.95	29.71	0.98
	22	6.45	2.94	29.72	0.98
	22.03	6.44	2.94	29.7	0.99
	22.07	6.45	2.92	29.68	1
	22.1	6.44	2.87	29.65	0.99
	22.13	6.41	2.87	29.64	0.99
	22.16	6.38	2.85	29.62	1
	22.19	6.36	2.83	29.61	0.97
	22.23	6.37	2.79	29.6	0.93
	22.26	6.35	2.74	29.55	0.96
	22.29	6.32	2.7	29.49	0.97
	22.32	6.29	2.68	29.47	0.98
	22.35	6.25	2.64	29.45	0.99
	22.38	6.24	2.6	29.4	0.98
	22.42	6.23	2.56	29.36	0.96
	22.45	6.21	2.53	29.33	0.95
	22.48	6.19	2.47	29.3	0.97
	22.51	6.17	2.43	29.29	0.98
	22.54	6.14	2.39	29.24	0.99
	22.58	6.09	2.35	29.2	1
	22.61	6.06	2.32	29.17	1.01
	22.64	6.05	2.27	29.14	1
	22.67	6.04	2.23	29.1	0.99
	22.7	6.01	2.25	29.11	0.98
	22.74	6	2.27	29.11	0.97
	22.77	6	2.26	29.07	0.97
	22.8	5.99	2.25	29.07	0.98
	22.83	5.97	2.23	29.08	0.99
	22.86	5.95	2.23	29.07	0.98
	22.89	5.96	2.25	29.05	0.97
	22.93	5.96	2.22	29.06	0.98
	22.96	5.98	2.2	29.1	1
	22.99	6.02	2.21	29.11	0.96
	23.02	6.04	2.24	29.11	0.97
	23.05	6.04	2.26	29.15	1
	23.09	6.02	2.28	29.19	0.99
	23.12	6.05	2.28	29.19	1.03
	23.15	6.11	2.31	29.19	1.02
	23.18	6.14	2.35	29.23	1.01
	23.21	6.19	2.37	29.28	1.02
	23.25	6.21	2.38	29.28	1.01
	23.28	6.23	2.39	29.29	1.02
	23.31	6.24	2.42	29.31	1.01
	23.34	6.26	2.45	29.31	1.01
	23.37	6.26	2.43	29.3	1
	23.41	6.25	2.4	29.31	1
	23.44	6.26	2.41	29.3	1.01
	23.47	6.25	2.42	29.27	1
	23.5	6.26	2.39	29.26	0.97
	23.53	6.24	2.38	29.25	0.97
	23.56	6.21	2.36	29.24	0.99
	23.6	6.2	2.33	29.25	0.98
	23.63	6.18	2.32	29.25	0.99
	23.66	6.16	2.33	29.25	0.96
	23.69	6.16	2.35	29.26	1
	23.72	6.16	2.34	29.26	1.01
	23.76	6.15	2.31	29.26	1
	23.79	6.14	2.29	29.26	1.03
	23.82	6.16	2.29	29.26	1.01
	23.85	6.17	2.29	29.26	0.98
	23.88	6.14	2.29	29.27	0.96
	23.92	6.12	2.31	29.29	0.98
	23.95	6.12	2.31	29.3	0.99
	23.98	6.09	2.3	29.28	0.98
	24.01	6.08	2.29	29.28	1.01
	24.04	6.08	2.28	29.29	1.02
	24.07	6.05	2.24	29.28	1
	24.11	6.02	2.23	29.27	1.01
	24.14	6	2.21	29.25	1.03
	24.17	5.99	2.17	29.22	1
	24.2	5.99	2.15	29.19	1.01
	24.23	5.99	2.14	29.18	1.02
	24.27	5.97	2.11	29.15	1.02
	24.3	5.91	2.08	29.08	1.05
	24.33	5.84	2.06	29.05	1.06
	24.36	5.81	2.03	29.02	1.01
	24.39	5.79	2.01	28.97	1.01
	24.43	5.79	1.97	28.94	1.03
	24.46	5.75	1.92	28.92	1.01
	24.49	5.71	1.9	28.89	1.03
	24.52	5.71	1.86	28.88	1.04
	24.55	5.68	1.83	28.85	1.03
	24.58	5.64	1.8	28.78	1.01
	24.62	5.63	1.76	28.74	1.03
	24.65	5.61	1.74	28.72	1.04
	24.68	5.59	1.71	28.71	1.02
	24.71	5.57	1.67	28.69	1
	24.74	5.56	1.63	28.65	1
	24.78	5.55	1.63	28.63	1
	24.81	5.54	1.62	28.62	1.02
	24.84	5.51	1.6	28.61	1.02
	24.87	5.48	1.59	28.56	0.99
	24.9	5.48	1.58	28.54	1.01
	24.94	5.48	1.55	28.53	1.01
	24.97	5.48	1.5	28.53	1
	25	5.47	1.47	28.51	0.99
	25.03	5.44	1.45	28.47	1.01
	25.06	5.4	1.46	28.44	1.03
	25.1	5.39	1.45	28.44	1.07
	25.13	5.38	1.44	28.45	1.05
	25.16	5.37	1.42	28.42	1.02
	25.19	5.35	1.41	28.39	1.04
	25.22	5.34	1.4	28.38	1.03
	25.25	5.33	1.37	28.37	1.05
	25.29	5.31	1.35	28.38	1.05
	25.32	5.33	1.36	28.4	1.05
	25.35	5.34	1.4	28.38	1.06
	25.38	5.33	1.41	28.35	1.06
	25.41	5.33	1.38	28.32	1.03
	25.45	5.33	1.37	28.31	1.02
	25.48	5.31	1.36	28.3	1.04
	25.51	5.3	1.33	28.3	1.07
	25.54	5.29	1.32	28.31	1.07
	25.57	5.28	1.31	28.29	1.07
	25.61	5.28	1.34	28.29	1.07
	25.64	5.26	1.32	28.3	1.07
	25.67	5.26	1.26	28.29	1.05
	25.7	5.27	1.25	28.29	1.03
	25.73	5.24	1.27	28.29	1.04
	25.76	5.24	1.29	28.32	1.08
	25.8	5.24	1.3	28.31	1.07
	25.83	5.24	1.28	28.27	1.05
	25.86	5.22	1.27	28.26	1.05
	25.89	5.21	1.26	28.26	1.02
	25.92	5.19	1.22	28.25	1.01
	25.96	5.19	1.21	28.22	1.04
	25.99	5.2	1.23	28.2	1.06
	26.02	5.2	1.25	28.23	1.05
	26.05	5.22	1.26	28.24	1.05
	26.08	5.21	1.26	28.24	1.04
	26.12	5.2	1.22	28.22	1.06
	26.15	5.21	1.19	28.22	1.05
	26.18	5.18	1.2	28.23	1.04
	26.21	5.16	1.21	28.24	1.07
	26.24	5.16	1.18	28.21	1.04
	26.27	5.15	1.16	28.19	1.03
	26.31	5.17	1.19	28.19	1.03
	26.34	5.17	1.21	28.2	1.02
	26.37	5.17	1.19	28.21	1.05
	26.4	5.18	1.17	28.21	1.03
	26.43	5.16	1.16	28.19	1.03
	26.47	5.16	1.16	28.17	1.04
	26.5	5.18	1.14	28.16	1.05
	26.53	5.16	1.12	28.2	1.05
	26.56	5.14	1.15	28.2	1.06
	26.59	5.16	1.17	28.18	1.05
	26.63	5.16	1.14	28.17	1.04
	26.66	5.16	1.14	28.17	1.04
	26.69	5.18	1.15	28.2	1.07
	26.72	5.18	1.17	28.19	1.08
	26.75	5.16	1.18	28.17	1.09
	26.79	5.15	1.15	28.19	1.07
	26.82	5.17	1.13	28.19	1.05
	26.85	5.19	1.17	28.17	1.05
	26.88	5.19	1.17	28.19	1.08
	26.91	5.17	1.16	28.23	1.09
	26.94	5.16	1.17	28.21	1.06
	26.98	5.2	1.18	28.22	1.05
	27.01	5.23	1.18	28.25	1.09
	27.04	5.24	1.19	28.24	1.06
	27.07	5.23	1.21	28.21	1.06
	27.1	5.23	1.19	28.2	1.06
	27.14	5.21	1.18	28.2	1.06
	27.17	5.2	1.19	28.21	1.04
	27.2	5.22	1.18	28.2	1.07
	27.23	5.22	1.15	28.18	1.06
	27.26	5.19	1.12	28.18	1.03
	27.3	5.2	1.12	28.15	1.05
	27.33	5.19	1.13	28.14	1.1
	27.36	5.16	1.11	28.14	1.07
	27.39	5.13	1.08	28.12	1.05
	27.42	5.13	1.04	28.1	1.05
	27.45	5.14	1.04	28.1	1.05
	27.49	5.13	1.04	28.06	1.06
	27.52	5.09	1.01	28.02	1.05
	27.55	5.07	0.98	28.03	1.06
	27.58	5.07	0.99	28.01	1.06
	27.61	5.07	0.98	28.02	1.08
	27.65	5.07	0.94	28.02	1.05
	27.68	5.05	0.93	28	1.06
	27.71	5.02	0.94	27.99	1.09
	27.74	5.01	0.9	27.99	1.08
	27.77	5.02	0.88	27.98	1.06
	27.81	5	0.86	27.96	1.06
	27.84	4.98	0.86	27.95	1.07
	27.87	4.98	0.87	27.94	1.07
	27.9	4.96	0.88	27.91	1.09
	27.93	4.97	0.86	27.91	1.1
	27.96	4.97	0.85	27.92	1.1
	28	4.94	0.86	27.9	1.12
	28.03	4.92	0.84	27.86	1.12
	28.06	4.92	0.82	27.84	1.09
	28.09	4.93	0.8	27.87	1.11
	28.12	4.91	0.8	27.86	1.1
	28.16	4.9	0.77	27.86	1.08
	28.19	4.89	0.75	27.88	1.09
	28.22	4.88	0.76	27.88	1.09
	28.25	4.88	0.79	27.86	1.09
	28.28	4.88	0.79	27.85	1.07
	28.32	4.89	0.77	27.85	1.07
	28.35	4.86	0.74	27.84	1.08
	28.38	4.84	0.74	27.81	1.11
	28.41	4.84	0.75	27.81	1.1
	28.44	4.84	0.76	27.84	1.08
	28.48	4.86	0.75	27.83	1.08
	28.51	4.86	0.74	27.83	1.07
	28.54	4.85	0.72	27.83	1.08
	28.57	4.82	0.72	27.81	1.08
	28.6	4.83	0.72	27.83	1.1
	28.63	4.85	0.72	27.83	1.1
	28.67	4.86	0.71	27.81	1.07
	28.7	4.86	0.73	27.83	1.09
	28.73	4.85	0.74	27.83	1.1
	28.76	4.87	0.72	27.81	1.1
	28.79	4.85	0.73	27.8	1.07
	28.83	4.83	0.73	27.79	1.05
	28.86	4.84	0.72	27.81	1.09
	28.89	4.87	0.7	27.8	1.1
	28.92	4.87	0.7	27.79	1.09
	28.95	4.87	0.72	27.8	1.09
	28.99	4.85	0.71	27.81	1.1
	29.02	4.84	0.7	27.78	1.07
	29.05	4.83	0.69	27.76	1.09
	29.08	4.81	0.67	27.77	1.11
	29.11	4.8	0.65	27.77	1.12
	29.14	4.81	0.66	27.75	1.09
	29.18	4.8	0.68	27.76	1.11
	29.21	4.79	0.67	27.78	1.12
	29.24	4.79	0.66	27.78	1.12
	29.27	4.8	0.66	27.78	1.1
	29.3	4.81	0.67	27.76	1.13
	29.34	4.81	0.68	0.68	1.12
	29.37	4.82	0.67	0.67	1.13
	29.4	4.81	0.66	0.66	1.14
	29.43	4.8	0.66	0.66	1.12
	29.46	4.81	0.68	0.68	1.14
	29.5	4.8	0.68	0.68	1.14
	29.53	4.8	0.67	0.67	1.13
	29.56	4.81	0.67	0.67	1.13
	29.59	4.79	0.68	0.68	1.1
	29.62	4.78	0.67	0.67	1.1
	29.65	4.78	0.65	0.65	1.11
	29.69	4.78	0.65	0.65	1.14
	29.72	4.79	0.65	0.65	1.13
	29.75	4.79	0.66	0.66	1.12
	29.78	4.81	0.67	0.67	1.12
	25.1296	0.696	0.14	0.14	1.14
	25.1565	0.708	0.14	0.14	1.12
	25.1833	0.7	0.15	0.15	1.12
	25.2102	0.697	0.16	0.16	1.13
	25.2371	0.692	0.16	0.16	1.07
	25.264	0.676	0.16	0.16	1.07
	25.29	2.01	2.01	2.01	1.12
	25.32	2.01	2.01	2.01	1.14
	25.35	2.01	2.01	2.01	1.16
	25.37	2	2	2	1.14
	25.4	2	2	2	1.09
	25.43	1.98	1.98	1.98	1.08
	25.45	1.97	1.97	1.97	1.12
	25.48	1.95	1.95	1.95	1.12
	25.51	1.96	1.96	1.96	1.09
	25.53	1.97	1.97	1.97	1.1
					1.11
					1.11
					1.13
					1.16
					1.15
					1.15
					1.13
					1.14
					1.14
					1.13
					1.15
					1.15
					1.15
					1.13
					1.12
					1.12
					1.13
					1.12
					1.11
					1.12
					1.14
					1.18
					1.15
					1.1
					1.11
					1.12

[truncated: 14 more sheets: Figure S3a right, Figure S3b, Figure S3c, Figure S4a, Figure S4b, Figure S4c, Figure S5a soq1, Figure S5a soq1 lcnp, Figure S5b, Figure S6, S7, Figure S8a, Figure S8b, Figure S9, Figure S10]
